# Supplementary material for: Novel genotyping algorithms for rare variants significantly improve the accuracy of Applied Biosystems™ Axiom™ array genotyping calls: Retrospective evaluation of UK Biobank array data
Source: PLoS One. 2022 Nov 17;17(11):e0277680. doi: 10.1371/journal.pone.0277680 (PMC9671364; doi:10.1371/journal.pone.0277680)
Supplement: S1 Table — (XLSX) [file pone.0277680.s002.xlsx]

## Sheet: S1 Table
S1 Table. Missingness in the UK Biobank Axiom array (index set) and whole exome sequencing (reference set) data.
Array missingness is assessed by prediction yield and effectiveness, whereas reference (sequencing) missingness is given over all array genotypes as well as a function of the genotype in the array. All quantities are in percentage units. Each metric was summarized over all variants as well as over the cMAF ranges discussed in the main text. Also, the analysis was performed both before and after t…
Reference	Dataset	Before or After Application of RHA	property	Yield (%)	Effectiveness (%)	Reference missingness (%)	Reference missingness in array major homozygotes (%)	Reference missingness in array heterozygotes (%)	Reference missingness in array minor homozygotes (%)
50k FE-VCF	All exome variants	Before	overall	99.7	99.6	6.3	5.7	12.2	19.2
50k FE-VCF	All exome variants	After	overall	99.7	99.6	6.3	5.7	12.2	19.2
50k FE-VCF	All exome variants	Before	mean	99.6742	99.5046	6.45607	6.37109	7.19641	13.4692
50k FE-VCF	All exome variants	After	mean	99.6733	99.5046	6.45608	6.37109	8.10781	13.4692
50k FE-VCF	All exome variants	Before	mean_lowCI95	99.6699	99.485	6.33997	6.25633	7.06391	13.2901
50k FE-VCF	All exome variants	After	mean_lowCI95	99.669	99.485	6.33999	6.25633	7.96576	13.2901
50k FE-VCF	All exome variants	Before	mean_highCI95	99.6786	99.5242	6.57216	6.48586	7.32891	13.6482
50k FE-VCF	All exome variants	After	mean_highCI95	99.6777	99.5242	6.57218	6.48586	8.24986	13.6482
50k FE-VCF	All exome variants	Before	median	99.9	99.9	0	0	0	0
50k FE-VCF	All exome variants	After	median	99.9	99.9	0	0	0	0
50k FE-VCF	All exome variants	Before	min	84.9	0	0	0	0	0
50k FE-VCF	All exome variants	After	min	84.9	0	0	0	0	0
50k FE-VCF	All exome variants	Before	q25	99.8	99.8	0	0	0	0
50k FE-VCF	All exome variants	After	q25	99.8	99.8	0	0	0	0
50k FE-VCF	All exome variants	Before	q75	99.9	99.9	0.8	0.8	0.2	5.3
50k FE-VCF	All exome variants	After	q75	99.9	99.9	0.8	0.8	0.5	5.3
50k FE-VCF	All exome variants	Before	max	100	100	99.8	100	100	100
50k FE-VCF	All exome variants	After	max	100	100	99.8	100	100	100
50k FE-VCF	cMAF 0%-0.001%	Before	overall	99.4	99.2	4	4	5	NA
50k FE-VCF	cMAF 0%-0.001%	After	overall	99.4	99.2	4	4	17.9	NA
50k FE-VCF	cMAF 0%-0.001%	Before	mean	99.3752	99.2492	4.07062	4.07062	5.14757	NA
50k FE-VCF	cMAF 0%-0.001%	After	mean	99.3744	99.2492	4.07063	4.07062	18.4534	NA
50k FE-VCF	cMAF 0%-0.001%	Before	mean_lowCI95	99.3554	99.2058	3.84588	3.84588	4.75682	NA
50k FE-VCF	cMAF 0%-0.001%	After	mean_lowCI95	99.3546	99.2058	3.84588	3.84588	17.7514	NA
50k FE-VCF	cMAF 0%-0.001%	Before	mean_highCI95	99.3949	99.2926	4.29537	4.29537	5.53831	NA
50k FE-VCF	cMAF 0%-0.001%	After	mean_highCI95	99.3941	99.2926	4.29538	4.29537	19.1555	NA
50k FE-VCF	cMAF 0%-0.001%	Before	median	99.9	99.9	0	0	0	NA
50k FE-VCF	cMAF 0%-0.001%	After	median	99.9	99.9	0	0	0	NA
50k FE-VCF	cMAF 0%-0.001%	Before	min	93.9	16.8	0	0	0	NA
50k FE-VCF	cMAF 0%-0.001%	After	min	93.9	16.8	0	0	0	NA
50k FE-VCF	cMAF 0%-0.001%	Before	q25	99	99	0	0	0	NA
50k FE-VCF	cMAF 0%-0.001%	After	q25	99	99	0	0	0	NA
50k FE-VCF	cMAF 0%-0.001%	Before	q75	99.9	99.9	0.7	0.7	0	NA
50k FE-VCF	cMAF 0%-0.001%	After	q75	99.9	99.9	0.7	0.7	0	NA
50k FE-VCF	cMAF 0%-0.001%	Before	max	100	100	99.8	99.8	100	NA
50k FE-VCF	cMAF 0%-0.001%	After	max	100	100	99.8	99.8	100	NA
50k FE-VCF	cMAF 0.001%-0.005%	Before	overall	99.8	99.7	3.6	3.6	6.2	27.3
50k FE-VCF	cMAF 0.001%-0.005%	After	overall	99.8	99.7	3.6	3.6	10.5	27.3
50k FE-VCF	cMAF 0.001%-0.005%	Before	mean	99.7914	99.7071	3.75896	3.75895	6.09171	20
50k FE-VCF	cMAF 0.001%-0.005%	After	mean	99.7887	99.7071	3.75901	3.75895	11.3403	20
50k FE-VCF	cMAF 0.001%-0.005%	Before	mean_lowCI95	99.7819	99.6738	3.56006	3.56006	5.75103	19.3081
50k FE-VCF	cMAF 0.001%-0.005%	After	mean_lowCI95	99.7793	99.6738	3.56011	3.56006	10.8577	19.3081
50k FE-VCF	cMAF 0.001%-0.005%	Before	mean_highCI95	99.8009	99.7405	3.95785	3.95785	6.43239	20.6919
50k FE-VCF	cMAF 0.001%-0.005%	After	mean_highCI95	99.7982	99.7405	3.9579	3.95785	11.8229	20.6919
50k FE-VCF	cMAF 0.001%-0.005%	Before	median	99.9	99.9	0	0	0	0
50k FE-VCF	cMAF 0.001%-0.005%	After	median	99.9	99.9	0	0	0	0
50k FE-VCF	cMAF 0.001%-0.005%	Before	min	84.9	7.7	0	0	0	0
50k FE-VCF	cMAF 0.001%-0.005%	After	min	84.9	7.7	0	0	0	0
50k FE-VCF	cMAF 0.001%-0.005%	Before	q25	99.9	99.9	0	0	0	0
50k FE-VCF	cMAF 0.001%-0.005%	After	q25	99.9	99.9	0	0	0	0
50k FE-VCF	cMAF 0.001%-0.005%	Before	q75	100	100	0.5	0.5	0	0
50k FE-VCF	cMAF 0.001%-0.005%	After	q75	100	100	0.5	0.5	0	0
50k FE-VCF	cMAF 0.001%-0.005%	Before	max	100	100	99.8	99.8	100	100
50k FE-VCF	cMAF 0.001%-0.005%	After	max	100	100	99.8	99.8	100	100
50k FE-VCF	cMAF 0.005%-0.01%	Before	overall	99.8	99.7	4.4	4.4	6.4	22.7
50k FE-VCF	cMAF 0.005%-0.01%	After	overall	99.8	99.7	4.4	4.4	7.6	22.7
50k FE-VCF	cMAF 0.005%-0.01%	Before	mean	99.7908	99.7279	4.51051	4.51055	6.56343	22.7273
50k FE-VCF	cMAF 0.005%-0.01%	After	mean	99.7875	99.7279	4.51055	4.51055	7.69642	22.7273
50k FE-VCF	cMAF 0.005%-0.01%	Before	mean_lowCI95	99.7747	99.6724	4.09818	4.09822	5.98704	21.4282
50k FE-VCF	cMAF 0.005%-0.01%	After	mean_lowCI95	99.7715	99.6724	4.09823	4.09822	7.05067	21.4282
50k FE-VCF	cMAF 0.005%-0.01%	Before	mean_highCI95	99.8068	99.7834	4.92283	4.92289	7.13982	24.0263
50k FE-VCF	cMAF 0.005%-0.01%	After	mean_highCI95	99.8036	99.7834	4.92288	4.92289	8.34218	24.0263
50k FE-VCF	cMAF 0.005%-0.01%	Before	median	99.9	99.9	0	0	0	0
50k FE-VCF	cMAF 0.005%-0.01%	After	median	99.9	99.9	0	0	0	0
50k FE-VCF	cMAF 0.005%-0.01%	Before	min	94.8	19.1	0	0	0	0
50k FE-VCF	cMAF 0.005%-0.01%	After	min	94.8	19.1	0	0	0	0
50k FE-VCF	cMAF 0.005%-0.01%	Before	q25	99.9	99.9	0	0	0	0
50k FE-VCF	cMAF 0.005%-0.01%	After	q25	99.9	99.9	0	0	0	0
50k FE-VCF	cMAF 0.005%-0.01%	Before	q75	100	100	0.8	0.8	0	0
50k FE-VCF	cMAF 0.005%-0.01%	After	q75	100	100	0.8	0.8	0	0
50k FE-VCF	cMAF 0.005%-0.01%	Before	max	100	100	99.8	99.8	100	100
50k FE-VCF	cMAF 0.005%-0.01%	After	max	100	100	99.8	99.8	100	100
50k FE-VCF	cMAF 0.01%-1%	Before	overall	99.7	99.7	3.2	3.1	3.6	18.6
50k FE-VCF	cMAF 0.01%-1%	After	overall	99.7	99.7	3.2	3.1	3.6	18.6
50k FE-VCF	cMAF 0.01%-1%	Before	mean	99.7279	99.7108	3.26438	3.26419	3.45103	6.70064
50k FE-VCF	cMAF 0.01%-1%	After	mean	99.7273	99.7108	3.2644	3.26419	3.53046	6.70064
50k FE-VCF	cMAF 0.01%-1%	Before	mean_lowCI95	99.7218	99.704	3.14719	3.147	3.32403	6.48175
50k FE-VCF	cMAF 0.01%-1%	After	mean_lowCI95	99.7211	99.704	3.14721	3.147	3.40102	6.48175
50k FE-VCF	cMAF 0.01%-1%	Before	mean_highCI95	99.7341	99.7177	3.38157	3.38138	3.57804	6.91952
50k FE-VCF	cMAF 0.01%-1%	After	mean_highCI95	99.7335	99.7176	3.38159	3.38138	3.65991	6.91952
50k FE-VCF	cMAF 0.01%-1%	Before	median	99.9	99.9	0	0	0	0
50k FE-VCF	cMAF 0.01%-1%	After	median	99.9	99.9	0	0	0	0
50k FE-VCF	cMAF 0.01%-1%	Before	min	90.9	57.6	0	0	0	0
50k FE-VCF	cMAF 0.01%-1%	After	min	90.9	57.6	0	0	0	0
50k FE-VCF	cMAF 0.01%-1%	Before	q25	99.8	99.8	0	0	0	0
50k FE-VCF	cMAF 0.01%-1%	After	q25	99.8	99.8	0	0	0	0
50k FE-VCF	cMAF 0.01%-1%	Before	q75	99.9	99.9	0.2	0.2	0	0
50k FE-VCF	cMAF 0.01%-1%	After	q75	99.9	99.9	0.2	0.2	0	0
50k FE-VCF	cMAF 0.01%-1%	Before	max	100	100	99.8	99.8	100	100
50k FE-VCF	cMAF 0.01%-1%	After	max	100	100	99.8	99.8	100	100
50k FE-VCF	cMAF>=1%	Before	overall	99.7	99.4	13.4	13.3	12.4	19.2
50k FE-VCF	cMAF>=1%	After	overall	99.7	99.4	13.4	13.3	12.4	19.2
50k FE-VCF	cMAF>=1%	Before	mean	99.6449	99.1818	13.6336	13.3371	13.3101	15.5255
50k FE-VCF	cMAF>=1%	After	mean	99.6449	99.1818	13.6336	13.3371	13.3101	15.5255
50k FE-VCF	cMAF>=1%	Before	mean_lowCI95	99.6378	99.1196	13.3112	13.0197	12.9789	15.1751
50k FE-VCF	cMAF>=1%	After	mean_lowCI95	99.6378	99.1196	13.3112	13.0197	12.9789	15.1751
50k FE-VCF	cMAF>=1%	Before	mean_highCI95	99.6521	99.244	13.9559	13.6545	13.6413	15.876
50k FE-VCF	cMAF>=1%	After	mean_highCI95	99.6521	99.244	13.9559	13.6545	13.6413	15.876
50k FE-VCF	cMAF>=1%	Before	median	99.8	99.8	0	0	0	0
50k FE-VCF	cMAF>=1%	After	median	99.8	99.8	0	0	0	0
50k FE-VCF	cMAF>=1%	Before	min	88.9	0	0	0	0	0
50k FE-VCF	cMAF>=1%	After	min	88.9	0	0	0	0	0
50k FE-VCF	cMAF>=1%	Before	q25	99.7	99.6	0	0	0	0
50k FE-VCF	cMAF>=1%	After	q25	99.7	99.6	0	0	0	0
50k FE-VCF	cMAF>=1%	Before	q75	99.9	99.9	8.1	7.6	5	11.8
50k FE-VCF	cMAF>=1%	After	q75	99.9	99.9	8.1	7.6	5	11.8
50k FE-VCF	cMAF>=1%	Before	max	100	100	99.8	100	100	100
50k FE-VCF	cMAF>=1%	After	max	100	100	99.8	100	100	100
200k OQFE-PLINK	All exome variants	Before	overall	99.7	99.6	0.4	0.4	1.2	1.3
200k OQFE-PLINK	All exome variants	After	overall	99.7	99.6	0.4	0.4	1.2	1.3
200k OQFE-PLINK	All exome variants	Before	mean	99.7023	99.6149	0.446422	0.418913	1.04802	0.73999
200k OQFE-PLINK	All exome variants	After	mean	99.7017	99.6149	0.446422	0.418913	1.14122	0.73999
200k OQFE-PLINK	All exome variants	Before	mean_lowCI95	99.6979	99.6029	0.422277	0.395112	1.00739	0.704254
200k OQFE-PLINK	All exome variants	After	mean_lowCI95	99.6973	99.6028	0.422277	0.395112	1.09691	0.704254
200k OQFE-PLINK	All exome variants	Before	mean_highCI95	99.7066	99.6269	0.470568	0.442713	1.08865	0.775727
200k OQFE-PLINK	All exome variants	After	mean_highCI95	99.706	99.6269	0.470568	0.442713	1.18553	0.775727
200k OQFE-PLINK	All exome variants	Before	median	99.9	99.9	0	0	0	0
200k OQFE-PLINK	All exome variants	After	median	99.9	99.9	0	0	0	0
200k OQFE-PLINK	All exome variants	Before	min	44.7	0.4	0	0	0	0
200k OQFE-PLINK	All exome variants	After	min	44.7	0.4	0	0	0	0
200k OQFE-PLINK	All exome variants	Before	q25	99.8	99.8	0	0	0	0
200k OQFE-PLINK	All exome variants	After	q25	99.8	99.8	0	0	0	0
200k OQFE-PLINK	All exome variants	Before	q75	99.9	99.9	0	0	0	0
200k OQFE-PLINK	All exome variants	After	q75	99.9	99.9	0	0	0.1	0
200k OQFE-PLINK	All exome variants	Before	max	100	100	100	100	100	100
200k OQFE-PLINK	All exome variants	After	max	100	100	100	100	100	100
200k OQFE-PLINK	cMAF 0%-0.001%	Before	overall	99.4	99.2	0.5	0.5	1.4	0
200k OQFE-PLINK	cMAF 0%-0.001%	After	overall	99.4	99.2	0.5	0.5	2.7	0
200k OQFE-PLINK	cMAF 0%-0.001%	Before	mean	99.4365	99.1357	0.472444	0.472444	1.33608	0
200k OQFE-PLINK	cMAF 0%-0.001%	After	mean	99.4357	99.1357	0.472444	0.472444	2.2647	0
200k OQFE-PLINK	cMAF 0%-0.001%	Before	mean_lowCI95	99.3967	99.0439	0.366003	0.366003	1.05882	0
200k OQFE-PLINK	cMAF 0%-0.001%	After	mean_lowCI95	99.3959	99.0439	0.366003	0.366003	1.88394	0
200k OQFE-PLINK	cMAF 0%-0.001%	Before	mean_highCI95	99.4763	99.2274	0.578885	0.578885	1.61334	0
200k OQFE-PLINK	cMAF 0%-0.001%	After	mean_highCI95	99.4755	99.2274	0.578885	0.578885	2.64547	0
200k OQFE-PLINK	cMAF 0%-0.001%	Before	median	99.9	99.9	0	0	0	0
200k OQFE-PLINK	cMAF 0%-0.001%	After	median	99.9	99.9	0	0	0	0
200k OQFE-PLINK	cMAF 0%-0.001%	Before	min	44.7	27.7	0	0	0	0
200k OQFE-PLINK	cMAF 0%-0.001%	After	min	44.7	27.7	0	0	0	0
200k OQFE-PLINK	cMAF 0%-0.001%	Before	q25	99.7	99	0	0	0	0
200k OQFE-PLINK	cMAF 0%-0.001%	After	q25	99.7	99	0	0	0	0
200k OQFE-PLINK	cMAF 0%-0.001%	Before	q75	99.9	99.9	0	0	0	0
200k OQFE-PLINK	cMAF 0%-0.001%	After	q75	99.9	99.9	0	0	0	0
200k OQFE-PLINK	cMAF 0%-0.001%	Before	max	100	100	86.1	86.1	100	0
200k OQFE-PLINK	cMAF 0%-0.001%	After	max	100	100	86.1	86.1	100	0
200k OQFE-PLINK	cMAF 0.001%-0.005%	Before	overall	99.8	99.7	0.2	0.2	2.3	3.3
200k OQFE-PLINK	cMAF 0.001%-0.005%	After	overall	99.8	99.7	0.2	0.2	3.1	3.3
200k OQFE-PLINK	cMAF 0.001%-0.005%	Before	mean	99.7824	99.7092	0.218583	0.218572	2.08031	3.57143
200k OQFE-PLINK	cMAF 0.001%-0.005%	After	mean	99.7804	99.7092	0.218583	0.218572	2.74889	3.57143
200k OQFE-PLINK	cMAF 0.001%-0.005%	Before	mean_lowCI95	99.7708	99.677	0.156585	0.156574	1.88691	3.18909
200k OQFE-PLINK	cMAF 0.001%-0.005%	After	mean_lowCI95	99.7688	99.677	0.156585	0.156574	2.5099	3.18909
200k OQFE-PLINK	cMAF 0.001%-0.005%	Before	mean_highCI95	99.794	99.7413	0.280581	0.28057	2.27371	3.95377
200k OQFE-PLINK	cMAF 0.001%-0.005%	After	mean_highCI95	99.792	99.7413	0.280581	0.28057	2.98788	3.95377
200k OQFE-PLINK	cMAF 0.001%-0.005%	Before	median	99.9	99.9	0	0	0	0
200k OQFE-PLINK	cMAF 0.001%-0.005%	After	median	99.9	99.9	0	0	0	0
200k OQFE-PLINK	cMAF 0.001%-0.005%	Before	min	94.2	6.4	0	0	0	0
200k OQFE-PLINK	cMAF 0.001%-0.005%	After	min	94.2	6.4	0	0	0	0
200k OQFE-PLINK	cMAF 0.001%-0.005%	Before	q25	99.9	99.9	0	0	0	0
200k OQFE-PLINK	cMAF 0.001%-0.005%	After	q25	99.9	99.9	0	0	0	0
200k OQFE-PLINK	cMAF 0.001%-0.005%	Before	q75	100	100	0	0	0	0
200k OQFE-PLINK	cMAF 0.001%-0.005%	After	q75	100	100	0	0	0	0
200k OQFE-PLINK	cMAF 0.001%-0.005%	Before	max	100	100	95.8	95.8	100	100
200k OQFE-PLINK	cMAF 0.001%-0.005%	After	max	100	100	95.8	95.8	100	100
200k OQFE-PLINK	cMAF 0.005%-0.01%	Before	overall	99.8	99.8	0.2	0.2	2.2	2
200k OQFE-PLINK	cMAF 0.005%-0.01%	After	overall	99.8	99.8	0.2	0.2	2.5	2
200k OQFE-PLINK	cMAF 0.005%-0.01%	Before	mean	99.8027	99.7651	0.214664	0.214664	2.26123	2.12766
200k OQFE-PLINK	cMAF 0.005%-0.01%	After	mean	99.8003	99.765	0.214664	0.214664	2.44069	2.12766
200k OQFE-PLINK	cMAF 0.005%-0.01%	Before	mean_lowCI95	99.7868	99.7305	0.119389	0.119376	1.94059	1.67346
200k OQFE-PLINK	cMAF 0.005%-0.01%	After	mean_lowCI95	99.7845	99.7305	0.119389	0.119376	2.09669	1.67346
200k OQFE-PLINK	cMAF 0.005%-0.01%	Before	mean_highCI95	99.8186	99.7997	0.30994	0.309953	2.58188	2.58185
200k OQFE-PLINK	cMAF 0.005%-0.01%	After	mean_highCI95	99.8162	99.7996	0.30994	0.309953	2.78469	2.58185
200k OQFE-PLINK	cMAF 0.005%-0.01%	Before	median	99.9	99.9	0	0	0	0
200k OQFE-PLINK	cMAF 0.005%-0.01%	After	median	99.9	99.9	0	0	0	0
200k OQFE-PLINK	cMAF 0.005%-0.01%	Before	min	94.7	46.3	0	0	0	0
200k OQFE-PLINK	cMAF 0.005%-0.01%	After	min	94.7	46.3	0	0	0	0
200k OQFE-PLINK	cMAF 0.005%-0.01%	Before	q25	99.9	99.9	0	0	0	0
200k OQFE-PLINK	cMAF 0.005%-0.01%	After	q25	99.9	99.9	0	0	0	0
200k OQFE-PLINK	cMAF 0.005%-0.01%	Before	q75	100	100	0	0	0	0
200k OQFE-PLINK	cMAF 0.005%-0.01%	After	q75	100	100	0	0	0	0
200k OQFE-PLINK	cMAF 0.005%-0.01%	Before	max	100	100	100	100	100	100
200k OQFE-PLINK	cMAF 0.005%-0.01%	After	max	100	100	100	100	100	100
200k OQFE-PLINK	cMAF 0.01%-1%	Before	overall	99.7	99.7	0.1	0.1	0.4	1.1
200k OQFE-PLINK	cMAF 0.01%-1%	After	overall	99.7	99.7	0.1	0.1	0.4	1.1
200k OQFE-PLINK	cMAF 0.01%-1%	Before	mean	99.7371	99.7227	0.114195	0.113685	0.574159	0.365625
200k OQFE-PLINK	cMAF 0.01%-1%	After	mean	99.7367	99.7227	0.114195	0.113685	0.583536	0.365625
200k OQFE-PLINK	cMAF 0.01%-1%	Before	mean_lowCI95	99.7312	99.7163	0.09368	0.093156	0.532117	0.318098
200k OQFE-PLINK	cMAF 0.01%-1%	After	mean_lowCI95	99.7307	99.7163	0.09368	0.093156	0.540817	0.318098
200k OQFE-PLINK	cMAF 0.01%-1%	Before	mean_highCI95	99.7431	99.7291	0.13471	0.134215	0.6162	0.413153
200k OQFE-PLINK	cMAF 0.01%-1%	After	mean_highCI95	99.7426	99.7291	0.13471	0.134215	0.626255	0.413153
200k OQFE-PLINK	cMAF 0.01%-1%	Before	median	99.9	99.9	0	0	0	0
200k OQFE-PLINK	cMAF 0.01%-1%	After	median	99.9	99.9	0	0	0	0
200k OQFE-PLINK	cMAF 0.01%-1%	Before	min	93.6	66.7	0	0	0	0
200k OQFE-PLINK	cMAF 0.01%-1%	After	min	93.6	66.7	0	0	0	0
200k OQFE-PLINK	cMAF 0.01%-1%	Before	q25	99.8	99.8	0	0	0	0
200k OQFE-PLINK	cMAF 0.01%-1%	After	q25	99.8	99.8	0	0	0	0
200k OQFE-PLINK	cMAF 0.01%-1%	Before	q75	99.9	99.9	0	0	0	0
200k OQFE-PLINK	cMAF 0.01%-1%	After	q75	99.9	99.9	0	0	0	0
200k OQFE-PLINK	cMAF 0.01%-1%	Before	max	100	100	99.9	99.9	100	100
200k OQFE-PLINK	cMAF 0.01%-1%	After	max	100	100	99.9	99.9	100	100
200k OQFE-PLINK	cMAF>=1%	Before	overall	99.7	99.5	1	1	1.2	1.3
200k OQFE-PLINK	cMAF>=1%	After	overall	99.7	99.5	1	1	1.2	1.3
200k OQFE-PLINK	cMAF>=1%	Before	mean	99.6531	99.4846	1.00856	0.926916	1.16975	0.94158
200k OQFE-PLINK	cMAF>=1%	After	mean	99.6531	99.4846	1.00856	0.926916	1.16975	0.94158
200k OQFE-PLINK	cMAF>=1%	Before	mean_lowCI95	99.6463	99.4546	0.949125	0.868653	1.1069	0.877469
200k OQFE-PLINK	cMAF>=1%	After	mean_lowCI95	99.6463	99.4546	0.949125	0.868653	1.1069	0.877469
200k OQFE-PLINK	cMAF>=1%	Before	mean_highCI95	99.6599	99.5145	1.06799	0.985178	1.23259	1.00569
200k OQFE-PLINK	cMAF>=1%	After	mean_highCI95	99.6599	99.5145	1.06799	0.985178	1.23259	1.00569
200k OQFE-PLINK	cMAF>=1%	Before	median	99.8	99.8	0	0	0	0
200k OQFE-PLINK	cMAF>=1%	After	median	99.8	99.8	0	0	0	0
200k OQFE-PLINK	cMAF>=1%	Before	min	94.3	0.4	0	0	0	0
200k OQFE-PLINK	cMAF>=1%	After	min	94.3	0.4	0	0	0	0
200k OQFE-PLINK	cMAF>=1%	Before	q25	99.7	99.6	0	0	0	0
200k OQFE-PLINK	cMAF>=1%	After	q25	99.7	99.6	0	0	0	0
200k OQFE-PLINK	cMAF>=1%	Before	q75	99.9	99.9	0	0	0.1	0
200k OQFE-PLINK	cMAF>=1%	After	q75	99.9	99.9	0	0	0.1	0
200k OQFE-PLINK	cMAF>=1%	Before	max	100	100	97.6	97.8	100	100
200k OQFE-PLINK	cMAF>=1%	After	max	100	100	97.6	97.8	100	100
