# Supplementary material for: Novel genotyping algorithms for rare variants significantly improve the accuracy of Applied Biosystems™ Axiom™ array genotyping calls: Retrospective evaluation of UK Biobank array data
Source: PLoS One. 2022 Nov 17;17(11):e0277680. doi: 10.1371/journal.pone.0277680 (PMC9671364; doi:10.1371/journal.pone.0277680)
Supplement: S2 Table — (XLSX) [file pone.0277680.s003.xlsx]

## Sheet: S2 Table A
S2 Table. Summary of UK Biobank Axiom array performance versus whole exome sequencing before and after applying RHA. A. Positive predictive value, negative predictive value, sensitivity, and specificity.
Performance is assessed versus two whole exome sequencing references – 50k FE-VCF (45,895 samples) and 200k OQFE-PLINK (195,447 samples) via four metrics: positive predictive value, negative predictive value, sensitivity and specificity. The performance metrics are calculated under four possible adjustments for missing values in the reference: none (complete-pair analysis), MAR ( ‘missing at rand…
Reference	Dataset	Before or After Application of RHA	Adjustment for missing reference	Property	Positive predictive value	Negative predictive value	sensitivity	specificity
50k FE-VCF	All exome variants	Before	none	variantCount	85447	96813	77714	96813
50k FE-VCF	All exome variants	Before	none	overall	98.9	100	99.5	99.9
50k FE-VCF	All exome variants	Before	none	mean	84.5131	99.962	95.5588	99.8522
50k FE-VCF	All exome variants	Before	none	mean_lowCI95	84.2926	99.9548	95.4236	99.8341
50k FE-VCF	All exome variants	Before	none	mean_highCI95	84.7337	99.9692	95.6941	99.8703
50k FE-VCF	All exome variants	Before	none	median	99.653	100	100	99.998
50k FE-VCF	All exome variants	Before	none	min	0	7.747	0	0.017
50k FE-VCF	All exome variants	Before	none	max	100	100	100	100
50k FE-VCF	All exome variants	Before	none	q25	95	99.998	99.98	99.987
50k FE-VCF	All exome variants	Before	none	q75	100	100	100	100
50k FE-VCF	All exome variants	Before	MAR	variantCount	85447	96813	76380	85447
50k FE-VCF	All exome variants	Before	MAR	overall	98.9	100	100	99.9
50k FE-VCF	All exome variants	Before	MAR	mean	84.5131	99.962	97.2314	99.7749
50k FE-VCF	All exome variants	Before	MAR	mean_lowCI95	84.2926	99.9548	97.1277	99.7493
50k FE-VCF	All exome variants	Before	MAR	mean_highCI95	84.7337	99.9692	97.3352	99.8006
50k FE-VCF	All exome variants	Before	MAR	median	99.653	100	100	100
50k FE-VCF	All exome variants	Before	MAR	min	0	7.747	0	0
50k FE-VCF	All exome variants	Before	MAR	max	100	100	100	100
50k FE-VCF	All exome variants	Before	MAR	q25	95	99.998	100	100
50k FE-VCF	All exome variants	Before	MAR	q75	100	100	100	100
50k FE-VCF	All exome variants	Before	referenceNocall_isNegative	variantCount	86253	96813	77714	96813
50k FE-VCF	All exome variants	Before	referenceNocall_isNegative	overall	85.6	100	99.5	98.9
50k FE-VCF	All exome variants	Before	referenceNocall_isNegative	mean	78.0938	99.9666	95.5611	98.7395
50k FE-VCF	All exome variants	Before	referenceNocall_isNegative	mean_lowCI95	77.8533	99.9597	95.4259	98.6949
50k FE-VCF	All exome variants	Before	referenceNocall_isNegative	mean_highCI95	78.3342	99.9735	95.6963	98.7841
50k FE-VCF	All exome variants	Before	referenceNocall_isNegative	median	98.4	100	100	100
50k FE-VCF	All exome variants	Before	referenceNocall_isNegative	min	0	7.7	0	0
50k FE-VCF	All exome variants	Before	referenceNocall_isNegative	max	100	100	100	100
50k FE-VCF	All exome variants	Before	referenceNocall_isNegative	q25	75	100	100	100
50k FE-VCF	All exome variants	Before	referenceNocall_isNegative	q75	100	100	100	100
50k FE-VCF	All exome variants	Before	referenceNocall_isPositive	variantCount	86253	96813	89909	96813
50k FE-VCF	All exome variants	Before	referenceNocall_isPositive	overall	99	94.2	57.3	99.9
50k FE-VCF	All exome variants	Before	referenceNocall_isPositive	mean	85.4641	93.5944	62.3894	99.8569
50k FE-VCF	All exome variants	Before	referenceNocall_isPositive	mean_lowCI95	85.252	93.4794	62.1041	99.8387
50k FE-VCF	All exome variants	Before	referenceNocall_isPositive	mean_highCI95	85.6761	93.7093	62.6748	99.875
50k FE-VCF	All exome variants	Before	referenceNocall_isPositive	median	99.7	100	94.1	100
50k FE-VCF	All exome variants	Before	referenceNocall_isPositive	min	0	0	0	0
50k FE-VCF	All exome variants	Before	referenceNocall_isPositive	max	100	100	100	100
50k FE-VCF	All exome variants	Before	referenceNocall_isPositive	q25	95.6	99.1	5.3	100
50k FE-VCF	All exome variants	Before	referenceNocall_isPositive	q75	100	100	100	100
50k FE-VCF	All exome variants	After	none	variantCount	78468	96813	77713	96813
50k FE-VCF	All exome variants	After	none	overall	98.9	100	99.5	99.9
50k FE-VCF	All exome variants	After	none	mean	93.6081	99.962	95.5549	99.8528
50k FE-VCF	All exome variants	After	none	mean_lowCI95	93.4635	99.9548	95.4196	99.8347
50k FE-VCF	All exome variants	After	none	mean_highCI95	93.7528	99.9692	95.6902	99.871
50k FE-VCF	All exome variants	After	none	median	99.871	100	100	99.998
50k FE-VCF	All exome variants	After	none	min	0	7.747	0	0.017
50k FE-VCF	All exome variants	After	none	max	100	100	100	100
50k FE-VCF	All exome variants	After	none	q25	98.3625	99.998	99.98	99.988
50k FE-VCF	All exome variants	After	none	q75	100	100	100	100
50k FE-VCF	All exome variants	After	MAR	variantCount	78468	96813	75758	78468
50k FE-VCF	All exome variants	After	MAR	overall	98.9	100	100	99.9
50k FE-VCF	All exome variants	After	MAR	mean	93.6081	99.962	98.0286	99.755
50k FE-VCF	All exome variants	After	MAR	mean_lowCI95	93.4635	99.9548	97.9449	99.7271
50k FE-VCF	All exome variants	After	MAR	mean_highCI95	93.7528	99.9692	98.1122	99.7829
50k FE-VCF	All exome variants	After	MAR	median	99.871	100	100	100
50k FE-VCF	All exome variants	After	MAR	min	0	7.747	0	0
50k FE-VCF	All exome variants	After	MAR	max	100	100	100	100
50k FE-VCF	All exome variants	After	MAR	q25	98.3625	99.998	100	100
50k FE-VCF	All exome variants	After	MAR	q75	100	100	100	100
50k FE-VCF	All exome variants	After	referenceNocall_isNegative	variantCount	79618	96813	77713	96813
50k FE-VCF	All exome variants	After	referenceNocall_isNegative	overall	85.6	100	99.5	98.9
50k FE-VCF	All exome variants	After	referenceNocall_isNegative	mean	86.0626	99.9666	95.5571	98.7396
50k FE-VCF	All exome variants	After	referenceNocall_isNegative	mean_lowCI95	85.8635	99.9597	95.4218	98.695
50k FE-VCF	All exome variants	After	referenceNocall_isNegative	mean_highCI95	86.2616	99.9735	95.6924	98.7842
50k FE-VCF	All exome variants	After	referenceNocall_isNegative	median	99.3	100	100	100
50k FE-VCF	All exome variants	After	referenceNocall_isNegative	min	0	7.7	0	0
50k FE-VCF	All exome variants	After	referenceNocall_isNegative	max	100	100	100	100
50k FE-VCF	All exome variants	After	referenceNocall_isNegative	q25	92.1	100	100	100
50k FE-VCF	All exome variants	After	referenceNocall_isNegative	q75	100	100	100	100
50k FE-VCF	All exome variants	After	referenceNocall_isPositive	variantCount	79618	96813	89909	96813
50k FE-VCF	All exome variants	After	referenceNocall_isPositive	overall	99	94.2	57.3	99.9
50k FE-VCF	All exome variants	After	referenceNocall_isPositive	mean	94.3583	93.5944	62.3855	99.8569
50k FE-VCF	All exome variants	After	referenceNocall_isPositive	mean_lowCI95	94.2259	93.4794	62.1002	99.8388
50k FE-VCF	All exome variants	After	referenceNocall_isPositive	mean_highCI95	94.4908	93.7093	62.6709	99.8751
50k FE-VCF	All exome variants	After	referenceNocall_isPositive	median	99.9	100	94.1	100
50k FE-VCF	All exome variants	After	referenceNocall_isPositive	min	0	0	0	0
50k FE-VCF	All exome variants	After	referenceNocall_isPositive	max	100	100	100	100
50k FE-VCF	All exome variants	After	referenceNocall_isPositive	q25	98.6	99.1	5.3	100
50k FE-VCF	All exome variants	After	referenceNocall_isPositive	q75	100	100	100	100
200k OQFE-PLINK	All exome variants	Before	none	variantCount	85591	86497	84926	86497
200k OQFE-PLINK	All exome variants	Before	none	overall	99.4	100	99.7	99.9
200k OQFE-PLINK	All exome variants	Before	none	mean	89.7831	99.9651	95.264	99.9267
200k OQFE-PLINK	All exome variants	Before	none	mean_lowCI95	89.6222	99.9593	95.1313	99.9163
200k OQFE-PLINK	All exome variants	Before	none	mean_highCI95	89.9441	99.9709	95.3966	99.9372
200k OQFE-PLINK	All exome variants	Before	none	median	99.413	100	100	99.997
200k OQFE-PLINK	All exome variants	Before	none	min	0	6.429	0	0.226
200k OQFE-PLINK	All exome variants	Before	none	max	100	100	100	100
200k OQFE-PLINK	All exome variants	Before	none	q25	95.737	99.999	99.979	99.985
200k OQFE-PLINK	All exome variants	Before	none	q75	99.945	100	100	99.999
200k OQFE-PLINK	All exome variants	Before	MAR	variantCount	85591	86497	84294	85591
200k OQFE-PLINK	All exome variants	Before	MAR	overall	99.4	100	100	99.9
200k OQFE-PLINK	All exome variants	Before	MAR	mean	89.7831	99.9651	95.9897	99.9238
200k OQFE-PLINK	All exome variants	Before	MAR	mean_lowCI95	89.6222	99.9593	95.8684	99.9123
200k OQFE-PLINK	All exome variants	Before	MAR	mean_highCI95	89.9441	99.9709	96.111	99.9353
200k OQFE-PLINK	All exome variants	Before	MAR	median	99.413	100	100	100
200k OQFE-PLINK	All exome variants	Before	MAR	min	0	6.429	0	0.2
200k OQFE-PLINK	All exome variants	Before	MAR	max	100	100	100	100
200k OQFE-PLINK	All exome variants	Before	MAR	q25	95.737	99.999	100	100
200k OQFE-PLINK	All exome variants	Before	MAR	q75	99.945	100	100	100
200k OQFE-PLINK	All exome variants	Before	referenceNocall_isNegative	variantCount	85619	86497	84926	86497
200k OQFE-PLINK	All exome variants	Before	referenceNocall_isNegative	overall	98.2	100	99.7	99.8
200k OQFE-PLINK	All exome variants	Before	referenceNocall_isNegative	mean	88.9236	99.9707	95.2657	99.7841
200k OQFE-PLINK	All exome variants	Before	referenceNocall_isNegative	mean_lowCI95	88.7598	99.9658	95.1331	99.7682
200k OQFE-PLINK	All exome variants	Before	referenceNocall_isNegative	mean_highCI95	89.0875	99.9756	95.3984	99.8
200k OQFE-PLINK	All exome variants	Before	referenceNocall_isNegative	median	99.1	100	100	100
200k OQFE-PLINK	All exome variants	Before	referenceNocall_isNegative	min	0	13.3	0	0.2
200k OQFE-PLINK	All exome variants	Before	referenceNocall_isNegative	max	100	100	100	100
200k OQFE-PLINK	All exome variants	Before	referenceNocall_isNegative	q25	94.2	100	100	100
200k OQFE-PLINK	All exome variants	Before	referenceNocall_isNegative	q75	99.9	100	100	100
200k OQFE-PLINK	All exome variants	Before	referenceNocall_isPositive	variantCount	85619	86497	85767	86497
200k OQFE-PLINK	All exome variants	Before	referenceNocall_isPositive	overall	99.4	99.6	95.7	99.9
200k OQFE-PLINK	All exome variants	Before	referenceNocall_isPositive	mean	89.9749	99.5512	88.3715	99.9317
200k OQFE-PLINK	All exome variants	Before	referenceNocall_isPositive	mean_lowCI95	89.816	99.5265	88.189	99.9213
200k OQFE-PLINK	All exome variants	Before	referenceNocall_isPositive	mean_highCI95	90.1339	99.576	88.554	99.9422
200k OQFE-PLINK	All exome variants	Before	referenceNocall_isPositive	median	99.4	100	99.9	100
200k OQFE-PLINK	All exome variants	Before	referenceNocall_isPositive	min	0	0	0	0.2
200k OQFE-PLINK	All exome variants	Before	referenceNocall_isPositive	max	100	100	100	100
200k OQFE-PLINK	All exome variants	Before	referenceNocall_isPositive	q25	95.8	100	97.3	100
200k OQFE-PLINK	All exome variants	Before	referenceNocall_isPositive	q75	99.9	100	100	100
200k OQFE-PLINK	All exome variants	After	none	variantCount	83647	86497	84924	86497
200k OQFE-PLINK	All exome variants	After	none	overall	99.4	100	99.7	99.9
200k OQFE-PLINK	All exome variants	After	none	mean	95.2072	99.9651	95.259	99.9272
200k OQFE-PLINK	All exome variants	After	none	mean_lowCI95	95.1022	99.9593	95.1263	99.9168
200k OQFE-PLINK	All exome variants	After	none	mean_highCI95	95.3122	99.9709	95.3918	99.9376
200k OQFE-PLINK	All exome variants	After	none	median	99.709	100	100	99.997
200k OQFE-PLINK	All exome variants	After	none	min	0	6.429	0	0.226
200k OQFE-PLINK	All exome variants	After	none	max	100	100	100	100
200k OQFE-PLINK	All exome variants	After	none	q25	98.198	99.999	99.979	99.986
200k OQFE-PLINK	All exome variants	After	none	q75	99.994	100	100	100
200k OQFE-PLINK	All exome variants	After	MAR	variantCount	83647	86497	83263	83647
200k OQFE-PLINK	All exome variants	After	MAR	overall	99.4	100	100	99.9
200k OQFE-PLINK	All exome variants	After	MAR	mean	95.2072	99.9651	97.1724	99.9221
200k OQFE-PLINK	All exome variants	After	MAR	mean_lowCI95	95.1022	99.9593	97.0734	99.9103
200k OQFE-PLINK	All exome variants	After	MAR	mean_highCI95	95.3122	99.9709	97.2713	99.9338
200k OQFE-PLINK	All exome variants	After	MAR	median	99.709	100	100	100
200k OQFE-PLINK	All exome variants	After	MAR	min	0	6.429	0	0.2
200k OQFE-PLINK	All exome variants	After	MAR	max	100	100	100	100
200k OQFE-PLINK	All exome variants	After	MAR	q25	98.198	99.999	100	100
200k OQFE-PLINK	All exome variants	After	MAR	q75	99.994	100	100	100
200k OQFE-PLINK	All exome variants	After	referenceNocall_isNegative	variantCount	83710	86497	84924	86497
200k OQFE-PLINK	All exome variants	After	referenceNocall_isNegative	overall	98.2	100	99.7	99.8
200k OQFE-PLINK	All exome variants	After	referenceNocall_isNegative	mean	94.167	99.9707	95.2608	99.7842
200k OQFE-PLINK	All exome variants	After	referenceNocall_isNegative	mean_lowCI95	94.0543	99.9658	95.128	99.7682
200k OQFE-PLINK	All exome variants	After	referenceNocall_isNegative	mean_highCI95	94.2798	99.9756	95.3935	99.8001
200k OQFE-PLINK	All exome variants	After	referenceNocall_isNegative	median	99.5	100	100	100
200k OQFE-PLINK	All exome variants	After	referenceNocall_isNegative	min	0	13.3	0	0.2
200k OQFE-PLINK	All exome variants	After	referenceNocall_isNegative	max	100	100	100	100
200k OQFE-PLINK	All exome variants	After	referenceNocall_isNegative	q25	97.3	100	100	100
200k OQFE-PLINK	All exome variants	After	referenceNocall_isNegative	q75	100	100	100	100
200k OQFE-PLINK	All exome variants	After	referenceNocall_isPositive	variantCount	83710	86497	85767	86497
200k OQFE-PLINK	All exome variants	After	referenceNocall_isPositive	overall	99.4	99.6	95.7	99.9
200k OQFE-PLINK	All exome variants	After	referenceNocall_isPositive	mean	95.3409	99.5512	88.3642	99.9318
200k OQFE-PLINK	All exome variants	After	referenceNocall_isPositive	mean_lowCI95	95.2384	99.5265	88.1816	99.9213
200k OQFE-PLINK	All exome variants	After	referenceNocall_isPositive	mean_highCI95	95.4435	99.576	88.5467	99.9422
200k OQFE-PLINK	All exome variants	After	referenceNocall_isPositive	median	99.7	100	99.9	100
200k OQFE-PLINK	All exome variants	After	referenceNocall_isPositive	min	0	0	0	0.2
200k OQFE-PLINK	All exome variants	After	referenceNocall_isPositive	max	100	100	100	100
200k OQFE-PLINK	All exome variants	After	referenceNocall_isPositive	q25	98.2	100	97.3	100
200k OQFE-PLINK	All exome variants	After	referenceNocall_isPositive	q75	100	100	100	100
50k FE-VCF	cMAF 0%-0.001%	Before	none	variantCount	3568	11533	1999	11533
50k FE-VCF	cMAF 0%-0.001%	Before	none	overall	16.5	99.9	0.1	100
50k FE-VCF	cMAF 0%-0.001%	Before	none	mean	16.0052	99.8734	28.4684	99.9993
50k FE-VCF	cMAF 0%-0.001%	Before	none	mean_lowCI95	14.8397	99.8347	26.5074	99.9993
50k FE-VCF	cMAF 0%-0.001%	Before	none	mean_highCI95	17.1708	99.912	30.4294	99.9994
50k FE-VCF	cMAF 0%-0.001%	Before	none	median	0	100	0	100
50k FE-VCF	cMAF 0%-0.001%	Before	none	min	0	16.764	0	99.987
50k FE-VCF	cMAF 0%-0.001%	Before	none	max	100	100	100	100
50k FE-VCF	cMAF 0%-0.001%	Before	none	q25	0	100	0	99.998
50k FE-VCF	cMAF 0%-0.001%	Before	none	q75	0	100	100	100
50k FE-VCF	cMAF 0%-0.001%	Before	MAR	variantCount	3568	11533	950	3568
50k FE-VCF	cMAF 0%-0.001%	Before	MAR	overall	16.5	99.9	0.1	100
50k FE-VCF	cMAF 0%-0.001%	Before	MAR	mean	16.0052	99.8734	59.8855	100
50k FE-VCF	cMAF 0%-0.001%	Before	MAR	mean_lowCI95	14.8397	99.8347	56.8165	100
50k FE-VCF	cMAF 0%-0.001%	Before	MAR	mean_highCI95	17.1708	99.912	62.9544	100
50k FE-VCF	cMAF 0%-0.001%	Before	MAR	median	0	100	100	100
50k FE-VCF	cMAF 0%-0.001%	Before	MAR	min	0	16.764	0	100
50k FE-VCF	cMAF 0%-0.001%	Before	MAR	max	100	100	100	100
50k FE-VCF	cMAF 0%-0.001%	Before	MAR	q25	0	100	0	100
50k FE-VCF	cMAF 0%-0.001%	Before	MAR	q75	0	100	100	100
50k FE-VCF	cMAF 0%-0.001%	Before	referenceNocall_isNegative	variantCount	3738	11533	1999	11533
50k FE-VCF	cMAF 0%-0.001%	Before	referenceNocall_isNegative	overall	15.7	99.9	0.1	100
50k FE-VCF	cMAF 0%-0.001%	Before	referenceNocall_isNegative	mean	15.1747	99.8806	28.4684	100
50k FE-VCF	cMAF 0%-0.001%	Before	referenceNocall_isNegative	mean_lowCI95	14.0625	99.8433	26.5074	100
50k FE-VCF	cMAF 0%-0.001%	Before	referenceNocall_isNegative	mean_highCI95	16.287	99.9179	30.4294	100
50k FE-VCF	cMAF 0%-0.001%	Before	referenceNocall_isNegative	median	0	100	0	100
50k FE-VCF	cMAF 0%-0.001%	Before	referenceNocall_isNegative	min	0	17.1	0	100
50k FE-VCF	cMAF 0%-0.001%	Before	referenceNocall_isNegative	max	100	100	100	100
50k FE-VCF	cMAF 0%-0.001%	Before	referenceNocall_isNegative	q25	0	100	0	100
50k FE-VCF	cMAF 0%-0.001%	Before	referenceNocall_isNegative	q75	0	100	100	100
50k FE-VCF	cMAF 0%-0.001%	Before	referenceNocall_isPositive	variantCount	3738	11533	7933	11533
50k FE-VCF	cMAF 0%-0.001%	Before	referenceNocall_isPositive	overall	20.7	95.9	0	100
50k FE-VCF	cMAF 0%-0.001%	Before	referenceNocall_isPositive	mean	20.3223	95.8096	4.07255	100
50k FE-VCF	cMAF 0%-0.001%	Before	referenceNocall_isPositive	mean_lowCI95	19.074	95.5821	3.66145	100
50k FE-VCF	cMAF 0%-0.001%	Before	referenceNocall_isPositive	mean_highCI95	21.5707	96.037	4.48364	100
50k FE-VCF	cMAF 0%-0.001%	Before	referenceNocall_isPositive	median	0	100	0	100
50k FE-VCF	cMAF 0%-0.001%	Before	referenceNocall_isPositive	min	0	0.2	0	100
50k FE-VCF	cMAF 0%-0.001%	Before	referenceNocall_isPositive	max	100	100	100	100
50k FE-VCF	cMAF 0%-0.001%	Before	referenceNocall_isPositive	q25	0	99.1	0	100
50k FE-VCF	cMAF 0%-0.001%	Before	referenceNocall_isPositive	q75	0	100	0	100
50k FE-VCF	cMAF 0.001%-0.005%	Before	none	variantCount	11134	14266	6115	14266
50k FE-VCF	cMAF 0.001%-0.005%	Before	none	overall	45	99.9	2.3	100
50k FE-VCF	cMAF 0.001%-0.005%	Before	none	mean	39.6446	99.9189	81.6276	99.9977
50k FE-VCF	cMAF 0.001%-0.005%	Before	none	mean_lowCI95	38.8109	99.8868	80.6913	99.9977
50k FE-VCF	cMAF 0.001%-0.005%	Before	none	mean_highCI95	40.4783	99.9509	82.5639	99.9978
50k FE-VCF	cMAF 0.001%-0.005%	Before	none	median	0	100	100	99.998
50k FE-VCF	cMAF 0.001%-0.005%	Before	none	min	0	7.747	0	99.944
50k FE-VCF	cMAF 0.001%-0.005%	Before	none	max	100	100	100	100
50k FE-VCF	cMAF 0.001%-0.005%	Before	none	q25	0	100	100	99.996
50k FE-VCF	cMAF 0.001%-0.005%	Before	none	q75	100	100	100	100
50k FE-VCF	cMAF 0.001%-0.005%	Before	MAR	variantCount	11134	14266	5837	11134
50k FE-VCF	cMAF 0.001%-0.005%	Before	MAR	overall	45	99.9	1.9	100
50k FE-VCF	cMAF 0.001%-0.005%	Before	MAR	mean	39.6446	99.9189	85.498	100
50k FE-VCF	cMAF 0.001%-0.005%	Before	MAR	mean_lowCI95	38.8109	99.8868	84.6351	100
50k FE-VCF	cMAF 0.001%-0.005%	Before	MAR	mean_highCI95	40.4783	99.9509	86.3609	100
50k FE-VCF	cMAF 0.001%-0.005%	Before	MAR	median	0	100	100	100
50k FE-VCF	cMAF 0.001%-0.005%	Before	MAR	min	0	7.747	0	99.9
50k FE-VCF	cMAF 0.001%-0.005%	Before	MAR	max	100	100	100	100
50k FE-VCF	cMAF 0.001%-0.005%	Before	MAR	q25	0	100	100	100
50k FE-VCF	cMAF 0.001%-0.005%	Before	MAR	q75	100	100	100	100
50k FE-VCF	cMAF 0.001%-0.005%	Before	referenceNocall_isNegative	variantCount	11520	14266	6115	14266
50k FE-VCF	cMAF 0.001%-0.005%	Before	referenceNocall_isNegative	overall	42.2	99.9	2.3	100
50k FE-VCF	cMAF 0.001%-0.005%	Before	referenceNocall_isNegative	mean	37.1843	99.9232	81.6276	100
50k FE-VCF	cMAF 0.001%-0.005%	Before	referenceNocall_isNegative	mean_lowCI95	36.3836	99.8916	80.6913	100
50k FE-VCF	cMAF 0.001%-0.005%	Before	referenceNocall_isNegative	mean_highCI95	37.985	99.9549	82.5639	100
50k FE-VCF	cMAF 0.001%-0.005%	Before	referenceNocall_isNegative	median	0	100	100	100
50k FE-VCF	cMAF 0.001%-0.005%	Before	referenceNocall_isNegative	min	0	7.7	0	99.9
50k FE-VCF	cMAF 0.001%-0.005%	Before	referenceNocall_isNegative	max	100	100	100	100
50k FE-VCF	cMAF 0.001%-0.005%	Before	referenceNocall_isNegative	q25	0	100	100	100
50k FE-VCF	cMAF 0.001%-0.005%	Before	referenceNocall_isNegative	q75	100	100	100	100
50k FE-VCF	cMAF 0.001%-0.005%	Before	referenceNocall_isPositive	variantCount	11520	14266	11215	14266
50k FE-VCF	cMAF 0.001%-0.005%	Before	referenceNocall_isPositive	overall	48.4	96.3	0.1	100
50k FE-VCF	cMAF 0.001%-0.005%	Before	referenceNocall_isPositive	mean	43.2786	96.1641	24.1437	100
50k FE-VCF	cMAF 0.001%-0.005%	Before	referenceNocall_isPositive	mean_lowCI95	42.4576	95.9629	23.4144	100
50k FE-VCF	cMAF 0.001%-0.005%	Before	referenceNocall_isPositive	mean_highCI95	44.0996	96.3653	24.873	100
50k FE-VCF	cMAF 0.001%-0.005%	Before	referenceNocall_isPositive	median	33.3	100	0	100
50k FE-VCF	cMAF 0.001%-0.005%	Before	referenceNocall_isPositive	min	0	0.2	0	99.9
50k FE-VCF	cMAF 0.001%-0.005%	Before	referenceNocall_isPositive	max	100	100	100	100
50k FE-VCF	cMAF 0.001%-0.005%	Before	referenceNocall_isPositive	q25	0	99.5	0	100
50k FE-VCF	cMAF 0.001%-0.005%	Before	referenceNocall_isPositive	q75	100	100	40	100
50k FE-VCF	cMAF 0.005%-0.01%	Before	none	variantCount	4107	4188	3602	4188
50k FE-VCF	cMAF 0.005%-0.01%	Before	none	overall	74.5	99.9	17	100
50k FE-VCF	cMAF 0.005%-0.01%	Before	none	mean	73.1705	99.9421	92.9989	99.9963
50k FE-VCF	cMAF 0.005%-0.01%	Before	none	mean_lowCI95	72.074	99.8889	92.2746	99.9962
50k FE-VCF	cMAF 0.005%-0.01%	Before	none	mean_highCI95	74.2671	99.9953	93.7232	99.9965
50k FE-VCF	cMAF 0.005%-0.01%	Before	none	median	90.909	100	100	99.998
50k FE-VCF	cMAF 0.005%-0.01%	Before	none	min	0	19.09	0	99.852
50k FE-VCF	cMAF 0.005%-0.01%	Before	none	max	100	100	100	100
50k FE-VCF	cMAF 0.005%-0.01%	Before	none	q25	57.143	100	100	99.995
50k FE-VCF	cMAF 0.005%-0.01%	Before	none	q75	100	100	100	100
50k FE-VCF	cMAF 0.005%-0.01%	Before	MAR	variantCount	4107	4188	3597	4107
50k FE-VCF	cMAF 0.005%-0.01%	Before	MAR	overall	74.5	99.9	9.9	100
50k FE-VCF	cMAF 0.005%-0.01%	Before	MAR	mean	73.1705	99.9421	93.136	100
50k FE-VCF	cMAF 0.005%-0.01%	Before	MAR	mean_lowCI95	72.074	99.8889	92.4203	100
50k FE-VCF	cMAF 0.005%-0.01%	Before	MAR	mean_highCI95	74.2671	99.9953	93.8517	100
50k FE-VCF	cMAF 0.005%-0.01%	Before	MAR	median	90.909	100	100	100
50k FE-VCF	cMAF 0.005%-0.01%	Before	MAR	min	0	19.09	0	100
50k FE-VCF	cMAF 0.005%-0.01%	Before	MAR	max	100	100	100	100
50k FE-VCF	cMAF 0.005%-0.01%	Before	MAR	q25	57.143	100	100	100
50k FE-VCF	cMAF 0.005%-0.01%	Before	MAR	q75	100	100	100	100
50k FE-VCF	cMAF 0.005%-0.01%	Before	referenceNocall_isNegative	variantCount	4178	4188	3602	4188
50k FE-VCF	cMAF 0.005%-0.01%	Before	referenceNocall_isNegative	overall	69.7	99.9	17	100
50k FE-VCF	cMAF 0.005%-0.01%	Before	referenceNocall_isNegative	mean	68.6256	99.9503	92.9989	100
50k FE-VCF	cMAF 0.005%-0.01%	Before	referenceNocall_isNegative	mean_lowCI95	67.5088	99.9065	92.2746	100
50k FE-VCF	cMAF 0.005%-0.01%	Before	referenceNocall_isNegative	mean_highCI95	69.7423	99.9942	93.7232	100
50k FE-VCF	cMAF 0.005%-0.01%	Before	referenceNocall_isNegative	median	83.3	100	100	100
50k FE-VCF	cMAF 0.005%-0.01%	Before	referenceNocall_isNegative	min	0	36.8	0	100
50k FE-VCF	cMAF 0.005%-0.01%	Before	referenceNocall_isNegative	max	100	100	100	100
50k FE-VCF	cMAF 0.005%-0.01%	Before	referenceNocall_isNegative	q25	44.4	100	100	100
50k FE-VCF	cMAF 0.005%-0.01%	Before	referenceNocall_isNegative	q75	100	100	100	100
50k FE-VCF	cMAF 0.005%-0.01%	Before	referenceNocall_isPositive	variantCount	4178	4188	4035	4188
50k FE-VCF	cMAF 0.005%-0.01%	Before	referenceNocall_isPositive	overall	76.2	95.6	0.3	100
50k FE-VCF	cMAF 0.005%-0.01%	Before	referenceNocall_isPositive	mean	75.1944	95.4394	46.5969	100
50k FE-VCF	cMAF 0.005%-0.01%	Before	referenceNocall_isPositive	mean_lowCI95	74.1599	95.0241	45.2301	99.9999
50k FE-VCF	cMAF 0.005%-0.01%	Before	referenceNocall_isPositive	mean_highCI95	76.2289	95.8546	47.9637	100
50k FE-VCF	cMAF 0.005%-0.01%	Before	referenceNocall_isPositive	median	91.7	100	35.7	100
50k FE-VCF	cMAF 0.005%-0.01%	Before	referenceNocall_isPositive	min	0	0.2	0	99.9
50k FE-VCF	cMAF 0.005%-0.01%	Before	referenceNocall_isPositive	max	100	100	100	100
50k FE-VCF	cMAF 0.005%-0.01%	Before	referenceNocall_isPositive	q25	60	99.1	0.3	100
50k FE-VCF	cMAF 0.005%-0.01%	Before	referenceNocall_isPositive	q75	100	100	100	100
50k FE-VCF	cMAF 0.01%-1%	Before	none	variantCount	38980	39107	38529	39107
50k FE-VCF	cMAF 0.01%-1%	Before	none	overall	97.9	100	98.1	100
50k FE-VCF	cMAF 0.01%-1%	Before	none	mean	94.8128	99.992	98.3651	99.9912
50k FE-VCF	cMAF 0.01%-1%	Before	none	mean_lowCI95	94.6681	99.9893	98.2713	99.9909
50k FE-VCF	cMAF 0.01%-1%	Before	none	mean_highCI95	94.9575	99.9948	98.4588	99.9915
50k FE-VCF	cMAF 0.01%-1%	Before	none	median	99.1765	100	100	99.998
50k FE-VCF	cMAF 0.01%-1%	Before	none	min	0	57.959	0	98.173
50k FE-VCF	cMAF 0.01%-1%	Before	none	max	100	100	100	100
50k FE-VCF	cMAF 0.01%-1%	Before	none	q25	96.296	100	100	99.991
50k FE-VCF	cMAF 0.01%-1%	Before	none	q75	100	100	100	100
50k FE-VCF	cMAF 0.01%-1%	Before	MAR	variantCount	38980	39107	38527	38980
50k FE-VCF	cMAF 0.01%-1%	Before	MAR	overall	97.9	100	100	100
50k FE-VCF	cMAF 0.01%-1%	Before	MAR	mean	94.8128	99.992	98.3743	99.9956
50k FE-VCF	cMAF 0.01%-1%	Before	MAR	mean_lowCI95	94.6681	99.9893	98.2808	99.9952
50k FE-VCF	cMAF 0.01%-1%	Before	MAR	mean_highCI95	94.9575	99.9948	98.4678	99.996
50k FE-VCF	cMAF 0.01%-1%	Before	MAR	median	99.1765	100	100	100
50k FE-VCF	cMAF 0.01%-1%	Before	MAR	min	0	57.959	0	98.2
50k FE-VCF	cMAF 0.01%-1%	Before	MAR	max	100	100	100	100
50k FE-VCF	cMAF 0.01%-1%	Before	MAR	q25	96.296	100	100	100
50k FE-VCF	cMAF 0.01%-1%	Before	MAR	q75	100	100	100	100
50k FE-VCF	cMAF 0.01%-1%	Before	referenceNocall_isNegative	variantCount	39098	39107	38529	39107
50k FE-VCF	cMAF 0.01%-1%	Before	referenceNocall_isNegative	overall	94.3	100	98.1	100
50k FE-VCF	cMAF 0.01%-1%	Before	referenceNocall_isNegative	mean	91.826	99.9935	98.3653	99.9828
50k FE-VCF	cMAF 0.01%-1%	Before	referenceNocall_isNegative	mean_lowCI95	91.6443	99.9911	98.2715	99.9818
50k FE-VCF	cMAF 0.01%-1%	Before	referenceNocall_isNegative	mean_highCI95	92.0077	99.9959	98.459	99.9838
50k FE-VCF	cMAF 0.01%-1%	Before	referenceNocall_isNegative	median	98.5	100	100	100
50k FE-VCF	cMAF 0.01%-1%	Before	referenceNocall_isNegative	min	0	61.4	0	97.9
50k FE-VCF	cMAF 0.01%-1%	Before	referenceNocall_isNegative	max	100	100	100	100
50k FE-VCF	cMAF 0.01%-1%	Before	referenceNocall_isNegative	q25	93.6	100	100	100
50k FE-VCF	cMAF 0.01%-1%	Before	referenceNocall_isNegative	q75	100	100	100	100
50k FE-VCF	cMAF 0.01%-1%	Before	referenceNocall_isPositive	variantCount	39098	39107	39016	39107
50k FE-VCF	cMAF 0.01%-1%	Before	referenceNocall_isPositive	overall	98	96.8	10.9	100
50k FE-VCF	cMAF 0.01%-1%	Before	referenceNocall_isPositive	mean	95.3619	96.729	72.8387	99.9963
50k FE-VCF	cMAF 0.01%-1%	Before	referenceNocall_isPositive	mean_lowCI95	95.2336	96.6118	72.4571	99.9959
50k FE-VCF	cMAF 0.01%-1%	Before	referenceNocall_isPositive	mean_highCI95	95.4902	96.8462	73.2202	99.9966
50k FE-VCF	cMAF 0.01%-1%	Before	referenceNocall_isPositive	median	99.2	100	98.1	100
50k FE-VCF	cMAF 0.01%-1%	Before	referenceNocall_isPositive	min	0	0.2	0	98.2
50k FE-VCF	cMAF 0.01%-1%	Before	referenceNocall_isPositive	max	100	100	100	100
50k FE-VCF	cMAF 0.01%-1%	Before	referenceNocall_isPositive	q25	96.5	99.8	41.2	100
50k FE-VCF	cMAF 0.01%-1%	Before	referenceNocall_isPositive	q75	100	100	100	100
50k FE-VCF	cMAF>=1%	Before	none	variantCount	27658	27719	27469	27719
50k FE-VCF	cMAF>=1%	Before	none	overall	98.9	100	100	99.6
50k FE-VCF	cMAF>=1%	Before	none	mean	98.5817	99.9817	99.9421	99.4982
50k FE-VCF	cMAF>=1%	Before	none	mean_lowCI95	98.4668	99.9773	99.937	99.4351
50k FE-VCF	cMAF>=1%	Before	none	mean_highCI95	98.6966	99.986	99.9472	99.5614
50k FE-VCF	cMAF>=1%	Before	none	median	99.894	99.997	99.989	99.979
50k FE-VCF	cMAF>=1%	Before	none	min	0	40.467	62.5	0.017
50k FE-VCF	cMAF>=1%	Before	none	max	100	100	100	100
50k FE-VCF	cMAF>=1%	Before	none	q25	99.64	99.988	99.962	99.934
50k FE-VCF	cMAF>=1%	Before	none	q75	99.975	100	100	99.993
50k FE-VCF	cMAF>=1%	Before	MAR	variantCount	27658	27719	27469	27658
50k FE-VCF	cMAF>=1%	Before	MAR	overall	98.9	100	100	99.6
50k FE-VCF	cMAF>=1%	Before	MAR	mean	98.5817	99.9817	99.9497	99.3109
50k FE-VCF	cMAF>=1%	Before	MAR	mean_lowCI95	98.4668	99.9773	99.9447	99.232
50k FE-VCF	cMAF>=1%	Before	MAR	mean_highCI95	98.6966	99.986	99.9547	99.3897
50k FE-VCF	cMAF>=1%	Before	MAR	median	99.894	99.997	100	100
50k FE-VCF	cMAF>=1%	Before	MAR	min	0	40.467	64.4	0
50k FE-VCF	cMAF>=1%	Before	MAR	max	100	100	100	100
50k FE-VCF	cMAF>=1%	Before	MAR	q25	99.64	99.988	100	99.9
50k FE-VCF	cMAF>=1%	Before	MAR	q75	99.975	100	100	100
50k FE-VCF	cMAF>=1%	Before	referenceNocall_isNegative	variantCount	27719	27719	27469	27719
50k FE-VCF	cMAF>=1%	Before	referenceNocall_isNegative	overall	85.4	100	100	95.4
50k FE-VCF	cMAF>=1%	Before	referenceNocall_isNegative	mean	85.6382	99.9891	99.9481	95.6217
50k FE-VCF	cMAF>=1%	Before	referenceNocall_isNegative	mean_lowCI95	85.2981	99.9848	99.943	95.4722
50k FE-VCF	cMAF>=1%	Before	referenceNocall_isNegative	mean_highCI95	85.9783	99.9935	99.9533	95.7712
50k FE-VCF	cMAF>=1%	Before	referenceNocall_isNegative	median	99.6	100	100	99.9
50k FE-VCF	cMAF>=1%	Before	referenceNocall_isNegative	min	0	40.5	62.5	0
50k FE-VCF	cMAF>=1%	Before	referenceNocall_isNegative	max	100	100	100	100
50k FE-VCF	cMAF>=1%	Before	referenceNocall_isNegative	q25	92.75	100	100	98.7
50k FE-VCF	cMAF>=1%	Before	referenceNocall_isNegative	q75	99.9	100	100	100
50k FE-VCF	cMAF>=1%	Before	referenceNocall_isPositive	variantCount	27719	27719	27710	27719
50k FE-VCF	cMAF>=1%	Before	referenceNocall_isPositive	overall	99.1	86.7	71.1	99.6
50k FE-VCF	cMAF>=1%	Before	referenceNocall_isPositive	mean	99.3678	86.649	82.1509	99.5054
50k FE-VCF	cMAF>=1%	Before	referenceNocall_isPositive	mean_lowCI95	99.3082	86.3316	81.7896	99.4422
50k FE-VCF	cMAF>=1%	Before	referenceNocall_isPositive	mean_highCI95	99.4274	86.9664	82.5121	99.5685
50k FE-VCF	cMAF>=1%	Before	referenceNocall_isPositive	median	99.9	99.9	99.8	100
50k FE-VCF	cMAF>=1%	Before	referenceNocall_isPositive	min	0	0	2.1	0
50k FE-VCF	cMAF>=1%	Before	referenceNocall_isPositive	max	100	100	100	100
50k FE-VCF	cMAF>=1%	Before	referenceNocall_isPositive	q25	99.7	92.4	78.1	99.9
50k FE-VCF	cMAF>=1%	Before	referenceNocall_isPositive	q75	100	100	100	100
50k FE-VCF	cMAF 0%-0.001%	After	none	variantCount	934	11533	1999	11533
50k FE-VCF	cMAF 0%-0.001%	After	none	overall	67.9	99.9	0.1	100
50k FE-VCF	cMAF 0%-0.001%	After	none	mean	66.8986	99.8734	28.4682	99.9999
50k FE-VCF	cMAF 0%-0.001%	After	none	mean_lowCI95	63.9025	99.8347	26.5071	99.9999
50k FE-VCF	cMAF 0%-0.001%	After	none	mean_highCI95	69.8948	99.912	30.4292	99.9999
50k FE-VCF	cMAF 0%-0.001%	After	none	median	100	100	0	100
50k FE-VCF	cMAF 0%-0.001%	After	none	min	0	16.764	0	99.987
50k FE-VCF	cMAF 0%-0.001%	After	none	max	100	100	100	100
50k FE-VCF	cMAF 0%-0.001%	After	none	q25	0	100	0	100
50k FE-VCF	cMAF 0%-0.001%	After	none	q75	100	100	100	100
50k FE-VCF	cMAF 0%-0.001%	After	MAR	variantCount	934	11533	687	934
50k FE-VCF	cMAF 0%-0.001%	After	MAR	overall	67.9	99.9	0.2	100
50k FE-VCF	cMAF 0%-0.001%	After	MAR	mean	66.8986	99.8734	82.8108	100
50k FE-VCF	cMAF 0%-0.001%	After	MAR	mean_lowCI95	63.9025	99.8347	80.093	100
50k FE-VCF	cMAF 0%-0.001%	After	MAR	mean_highCI95	69.8948	99.912	85.5285	100
50k FE-VCF	cMAF 0%-0.001%	After	MAR	median	100	100	100	100
50k FE-VCF	cMAF 0%-0.001%	After	MAR	min	0	16.764	0	100
50k FE-VCF	cMAF 0%-0.001%	After	MAR	max	100	100	100	100
50k FE-VCF	cMAF 0%-0.001%	After	MAR	q25	0	100	100	100
50k FE-VCF	cMAF 0%-0.001%	After	MAR	q75	100	100	100	100
50k FE-VCF	cMAF 0%-0.001%	After	referenceNocall_isNegative	variantCount	1138	11533	1999	11533
50k FE-VCF	cMAF 0%-0.001%	After	referenceNocall_isNegative	overall	56	99.9	0.1	100
50k FE-VCF	cMAF 0%-0.001%	After	referenceNocall_isNegative	mean	54.5109	99.8806	28.4681	100
50k FE-VCF	cMAF 0%-0.001%	After	referenceNocall_isNegative	mean_lowCI95	51.6445	99.8433	26.5071	100
50k FE-VCF	cMAF 0%-0.001%	After	referenceNocall_isNegative	mean_highCI95	57.3773	99.9179	30.4292	100
50k FE-VCF	cMAF 0%-0.001%	After	referenceNocall_isNegative	median	100	100	0	100
50k FE-VCF	cMAF 0%-0.001%	After	referenceNocall_isNegative	min	0	17.1	0	100
50k FE-VCF	cMAF 0%-0.001%	After	referenceNocall_isNegative	max	100	100	100	100
50k FE-VCF	cMAF 0%-0.001%	After	referenceNocall_isNegative	q25	0	100	0	100
50k FE-VCF	cMAF 0%-0.001%	After	referenceNocall_isNegative	q75	100	100	100	100
50k FE-VCF	cMAF 0%-0.001%	After	referenceNocall_isPositive	variantCount	1138	11533	7933	11533
50k FE-VCF	cMAF 0%-0.001%	After	referenceNocall_isPositive	overall	73.8	95.9	0	100
50k FE-VCF	cMAF 0%-0.001%	After	referenceNocall_isPositive	mean	72.9643	95.8096	4.07255	100
50k FE-VCF	cMAF 0%-0.001%	After	referenceNocall_isPositive	mean_lowCI95	70.4055	95.5821	3.66145	100
50k FE-VCF	cMAF 0%-0.001%	After	referenceNocall_isPositive	mean_highCI95	75.5232	96.037	4.48364	100
50k FE-VCF	cMAF 0%-0.001%	After	referenceNocall_isPositive	median	100	100	0	100
50k FE-VCF	cMAF 0%-0.001%	After	referenceNocall_isPositive	min	0	0.2	0	100
50k FE-VCF	cMAF 0%-0.001%	After	referenceNocall_isPositive	max	100	100	100	100
50k FE-VCF	cMAF 0%-0.001%	After	referenceNocall_isPositive	q25	0	99.1	0	100
50k FE-VCF	cMAF 0%-0.001%	After	referenceNocall_isPositive	q75	100	100	0	100
50k FE-VCF	cMAF 0.001%-0.005%	After	none	variantCount	6968	14266	6114	14266
50k FE-VCF	cMAF 0.001%-0.005%	After	none	overall	79.3	99.9	2.3	100
50k FE-VCF	cMAF 0.001%-0.005%	After	none	mean	72.6222	99.9189	81.6103	99.9995
50k FE-VCF	cMAF 0.001%-0.005%	After	none	mean_lowCI95	71.6257	99.8868	80.6732	99.9995
50k FE-VCF	cMAF 0.001%-0.005%	After	none	mean_highCI95	73.6186	99.9509	82.5474	99.9995
50k FE-VCF	cMAF 0.001%-0.005%	After	none	median	100	100	100	100
50k FE-VCF	cMAF 0.001%-0.005%	After	none	min	0	7.747	0	99.944
50k FE-VCF	cMAF 0.001%-0.005%	After	none	max	100	100	100	100
50k FE-VCF	cMAF 0.001%-0.005%	After	none	q25	50	100	100	100
50k FE-VCF	cMAF 0.001%-0.005%	After	none	q75	100	100	100	100
50k FE-VCF	cMAF 0.001%-0.005%	After	MAR	variantCount	6968	14266	5493	6968
50k FE-VCF	cMAF 0.001%-0.005%	After	MAR	overall	79.3	99.9	2	100
50k FE-VCF	cMAF 0.001%-0.005%	After	MAR	mean	72.6222	99.9189	90.8358	100
50k FE-VCF	cMAF 0.001%-0.005%	After	MAR	mean_lowCI95	71.6257	99.8868	90.1273	100
50k FE-VCF	cMAF 0.001%-0.005%	After	MAR	mean_highCI95	73.6186	99.9509	91.5444	100
50k FE-VCF	cMAF 0.001%-0.005%	After	MAR	median	100	100	100	100
50k FE-VCF	cMAF 0.001%-0.005%	After	MAR	min	0	7.747	0	99.9
50k FE-VCF	cMAF 0.001%-0.005%	After	MAR	max	100	100	100	100
50k FE-VCF	cMAF 0.001%-0.005%	After	MAR	q25	50	100	100	100
50k FE-VCF	cMAF 0.001%-0.005%	After	MAR	q75	100	100	100	100
50k FE-VCF	cMAF 0.001%-0.005%	After	referenceNocall_isNegative	variantCount	7618	14266	6114	14266
50k FE-VCF	cMAF 0.001%-0.005%	After	referenceNocall_isNegative	overall	71.2	99.9	2.3	100
50k FE-VCF	cMAF 0.001%-0.005%	After	referenceNocall_isNegative	mean	64.3784	99.9232	81.6103	100
50k FE-VCF	cMAF 0.001%-0.005%	After	referenceNocall_isNegative	mean_lowCI95	63.3686	99.8916	80.6732	100
50k FE-VCF	cMAF 0.001%-0.005%	After	referenceNocall_isNegative	mean_highCI95	65.3882	99.9549	82.5474	100
50k FE-VCF	cMAF 0.001%-0.005%	After	referenceNocall_isNegative	median	100	100	100	100
50k FE-VCF	cMAF 0.001%-0.005%	After	referenceNocall_isNegative	min	0	7.7	0	99.9
50k FE-VCF	cMAF 0.001%-0.005%	After	referenceNocall_isNegative	max	100	100	100	100
50k FE-VCF	cMAF 0.001%-0.005%	After	referenceNocall_isNegative	q25	0	100	100	100
50k FE-VCF	cMAF 0.001%-0.005%	After	referenceNocall_isNegative	q75	100	100	100	100
50k FE-VCF	cMAF 0.001%-0.005%	After	referenceNocall_isPositive	variantCount	7618	14266	11215	14266
50k FE-VCF	cMAF 0.001%-0.005%	After	referenceNocall_isPositive	overall	81.7	96.3	0.1	100
50k FE-VCF	cMAF 0.001%-0.005%	After	referenceNocall_isPositive	mean	75.7172	96.1641	24.1362	100
50k FE-VCF	cMAF 0.001%-0.005%	After	referenceNocall_isPositive	mean_lowCI95	74.8088	95.9629	23.4069	100
50k FE-VCF	cMAF 0.001%-0.005%	After	referenceNocall_isPositive	mean_highCI95	76.6256	96.3653	24.8655	100
50k FE-VCF	cMAF 0.001%-0.005%	After	referenceNocall_isPositive	median	100	100	0	100
50k FE-VCF	cMAF 0.001%-0.005%	After	referenceNocall_isPositive	min	0	0.2	0	99.9
50k FE-VCF	cMAF 0.001%-0.005%	After	referenceNocall_isPositive	max	100	100	100	100
50k FE-VCF	cMAF 0.001%-0.005%	After	referenceNocall_isPositive	q25	50	99.5	0	100
50k FE-VCF	cMAF 0.001%-0.005%	After	referenceNocall_isPositive	q75	100	100	40	100
50k FE-VCF	cMAF 0.005%-0.01%	After	none	variantCount	3954	4188	3602	4188
50k FE-VCF	cMAF 0.005%-0.01%	After	none	overall	88.3	99.9	17	100
50k FE-VCF	cMAF 0.005%-0.01%	After	none	mean	83.1771	99.9421	92.9799	99.9986
50k FE-VCF	cMAF 0.005%-0.01%	After	none	mean_lowCI95	82.1725	99.8889	92.2538	99.9985
50k FE-VCF	cMAF 0.005%-0.01%	After	none	mean_highCI95	84.1817	99.9953	93.706	99.9987
50k FE-VCF	cMAF 0.005%-0.01%	After	none	median	100	100	100	100
50k FE-VCF	cMAF 0.005%-0.01%	After	none	min	0	19.09	0	99.964
50k FE-VCF	cMAF 0.005%-0.01%	After	none	max	100	100	100	100
50k FE-VCF	cMAF 0.005%-0.01%	After	none	q25	83.333	100	100	99.998
50k FE-VCF	cMAF 0.005%-0.01%	After	none	q75	100	100	100	100
50k FE-VCF	cMAF 0.005%-0.01%	After	MAR	variantCount	3954	4188	3584	3954
50k FE-VCF	cMAF 0.005%-0.01%	After	MAR	overall	88.3	99.9	10	100
50k FE-VCF	cMAF 0.005%-0.01%	After	MAR	mean	83.1771	99.9421	93.4946	100
50k FE-VCF	cMAF 0.005%-0.01%	After	MAR	mean_lowCI95	82.1725	99.8889	92.8007	100
50k FE-VCF	cMAF 0.005%-0.01%	After	MAR	mean_highCI95	84.1817	99.9953	94.1886	100
50k FE-VCF	cMAF 0.005%-0.01%	After	MAR	median	100	100	100	100
50k FE-VCF	cMAF 0.005%-0.01%	After	MAR	min	0	19.09	0	100
50k FE-VCF	cMAF 0.005%-0.01%	After	MAR	max	100	100	100	100
50k FE-VCF	cMAF 0.005%-0.01%	After	MAR	q25	83.333	100	100	100
50k FE-VCF	cMAF 0.005%-0.01%	After	MAR	q75	100	100	100	100
50k FE-VCF	cMAF 0.005%-0.01%	After	referenceNocall_isNegative	variantCount	4055	4188	3602	4188
50k FE-VCF	cMAF 0.005%-0.01%	After	referenceNocall_isNegative	overall	81.8	99.9	17	100
50k FE-VCF	cMAF 0.005%-0.01%	After	referenceNocall_isNegative	mean	77.1226	99.9503	92.9801	100
50k FE-VCF	cMAF 0.005%-0.01%	After	referenceNocall_isNegative	mean_lowCI95	76.0392	99.9065	92.254	100
50k FE-VCF	cMAF 0.005%-0.01%	After	referenceNocall_isNegative	mean_highCI95	78.206	99.9942	93.7062	100
50k FE-VCF	cMAF 0.005%-0.01%	After	referenceNocall_isNegative	median	100	100	100	100
50k FE-VCF	cMAF 0.005%-0.01%	After	referenceNocall_isNegative	min	0	36.8	0	100
50k FE-VCF	cMAF 0.005%-0.01%	After	referenceNocall_isNegative	max	100	100	100	100
50k FE-VCF	cMAF 0.005%-0.01%	After	referenceNocall_isNegative	q25	66.7	100	100	100
50k FE-VCF	cMAF 0.005%-0.01%	After	referenceNocall_isNegative	q75	100	100	100	100
50k FE-VCF	cMAF 0.005%-0.01%	After	referenceNocall_isPositive	variantCount	4055	4188	4035	4188
50k FE-VCF	cMAF 0.005%-0.01%	After	referenceNocall_isPositive	overall	89.4	95.6	0.3	100
50k FE-VCF	cMAF 0.005%-0.01%	After	referenceNocall_isPositive	mean	84.8232	95.4394	46.5776	100
50k FE-VCF	cMAF 0.005%-0.01%	After	referenceNocall_isPositive	mean_lowCI95	83.8954	95.0241	45.2108	100
50k FE-VCF	cMAF 0.005%-0.01%	After	referenceNocall_isPositive	mean_highCI95	85.7511	95.8546	47.9444	100
50k FE-VCF	cMAF 0.005%-0.01%	After	referenceNocall_isPositive	median	100	100	35.7	100
50k FE-VCF	cMAF 0.005%-0.01%	After	referenceNocall_isPositive	min	0	0.2	0	100
50k FE-VCF	cMAF 0.005%-0.01%	After	referenceNocall_isPositive	max	100	100	100	100
50k FE-VCF	cMAF 0.005%-0.01%	After	referenceNocall_isPositive	q25	85.7	99.1	0.3	100
50k FE-VCF	cMAF 0.005%-0.01%	After	referenceNocall_isPositive	q75	100	100	100	100
50k FE-VCF	cMAF 0.01%-1%	After	none	variantCount	38954	39107	38529	39107
50k FE-VCF	cMAF 0.01%-1%	After	none	overall	98	100	98.1	100
50k FE-VCF	cMAF 0.01%-1%	After	none	mean	95.5299	99.992	98.3613	99.9917
50k FE-VCF	cMAF 0.01%-1%	After	none	mean_lowCI95	95.3946	99.9893	98.2673	99.9914
50k FE-VCF	cMAF 0.01%-1%	After	none	mean_highCI95	95.6653	99.9948	98.4553	99.992
50k FE-VCF	cMAF 0.01%-1%	After	none	median	99.375	100	100	99.998
50k FE-VCF	cMAF 0.01%-1%	After	none	min	0	57.959	0	98.173
50k FE-VCF	cMAF 0.01%-1%	After	none	max	100	100	100	100
50k FE-VCF	cMAF 0.01%-1%	After	none	q25	96.939	100	100	99.993
50k FE-VCF	cMAF 0.01%-1%	After	none	q75	100	100	100	100
50k FE-VCF	cMAF 0.01%-1%	After	MAR	variantCount	38954	39107	38525	38954
50k FE-VCF	cMAF 0.01%-1%	After	MAR	overall	98	100	100	100
50k FE-VCF	cMAF 0.01%-1%	After	MAR	mean	95.5299	99.992	98.3775	99.9958
50k FE-VCF	cMAF 0.01%-1%	After	MAR	mean_lowCI95	95.3946	99.9893	98.2842	99.9954
50k FE-VCF	cMAF 0.01%-1%	After	MAR	mean_highCI95	95.6653	99.9948	98.4708	99.9962
50k FE-VCF	cMAF 0.01%-1%	After	MAR	median	99.375	100	100	100
50k FE-VCF	cMAF 0.01%-1%	After	MAR	min	0	57.959	0	98.2
50k FE-VCF	cMAF 0.01%-1%	After	MAR	max	100	100	100	100
50k FE-VCF	cMAF 0.01%-1%	After	MAR	q25	96.939	100	100	100
50k FE-VCF	cMAF 0.01%-1%	After	MAR	q75	100	100	100	100
50k FE-VCF	cMAF 0.01%-1%	After	referenceNocall_isNegative	variantCount	39088	39107	38529	39107
50k FE-VCF	cMAF 0.01%-1%	After	referenceNocall_isNegative	overall	94.4	100	98.1	100
50k FE-VCF	cMAF 0.01%-1%	After	referenceNocall_isNegative	mean	92.4356	99.9935	98.3615	99.983
50k FE-VCF	cMAF 0.01%-1%	After	referenceNocall_isNegative	mean_lowCI95	92.259	99.9911	98.2675	99.982
50k FE-VCF	cMAF 0.01%-1%	After	referenceNocall_isNegative	mean_highCI95	92.6123	99.9959	98.4554	99.984
50k FE-VCF	cMAF 0.01%-1%	After	referenceNocall_isNegative	median	98.7	100	100	100
50k FE-VCF	cMAF 0.01%-1%	After	referenceNocall_isNegative	min	0	61.4	0	97.9
50k FE-VCF	cMAF 0.01%-1%	After	referenceNocall_isNegative	max	100	100	100	100
50k FE-VCF	cMAF 0.01%-1%	After	referenceNocall_isNegative	q25	94.4	100	100	100
50k FE-VCF	cMAF 0.01%-1%	After	referenceNocall_isNegative	q75	100	100	100	100
50k FE-VCF	cMAF 0.01%-1%	After	referenceNocall_isPositive	variantCount	39088	39107	39016	39107
50k FE-VCF	cMAF 0.01%-1%	After	referenceNocall_isPositive	overall	98.1	96.8	10.9	100
50k FE-VCF	cMAF 0.01%-1%	After	referenceNocall_isPositive	mean	96.051	96.729	72.8338	99.9964
50k FE-VCF	cMAF 0.01%-1%	After	referenceNocall_isPositive	mean_lowCI95	95.9328	96.6118	72.4522	99.9961
50k FE-VCF	cMAF 0.01%-1%	After	referenceNocall_isPositive	mean_highCI95	96.1693	96.8462	73.2154	99.9968
50k FE-VCF	cMAF 0.01%-1%	After	referenceNocall_isPositive	median	99.4	100	98.1	100
50k FE-VCF	cMAF 0.01%-1%	After	referenceNocall_isPositive	min	0	0.2	0	98.2
50k FE-VCF	cMAF 0.01%-1%	After	referenceNocall_isPositive	max	100	100	100	100
50k FE-VCF	cMAF 0.01%-1%	After	referenceNocall_isPositive	q25	97.1	99.8	41.2	100
50k FE-VCF	cMAF 0.01%-1%	After	referenceNocall_isPositive	q75	100	100	100	100
50k FE-VCF	cMAF>=1%	After	none	variantCount	27658	27719	27469	27719
50k FE-VCF	cMAF>=1%	After	none	overall	98.9	100	100	99.6
50k FE-VCF	cMAF>=1%	After	none	mean	98.5817	99.9817	99.9421	99.4982
50k FE-VCF	cMAF>=1%	After	none	mean_lowCI95	98.4668	99.9773	99.937	99.4351
50k FE-VCF	cMAF>=1%	After	none	mean_highCI95	98.6966	99.986	99.9472	99.5614
50k FE-VCF	cMAF>=1%	After	none	median	99.894	99.997	99.989	99.979
50k FE-VCF	cMAF>=1%	After	none	min	0	40.467	62.5	0.017
50k FE-VCF	cMAF>=1%	After	none	max	100	100	100	100
50k FE-VCF	cMAF>=1%	After	none	q25	99.64	99.988	99.962	99.934
50k FE-VCF	cMAF>=1%	After	none	q75	99.975	100	100	99.993
50k FE-VCF	cMAF>=1%	After	MAR	variantCount	27658	27719	27469	27658
50k FE-VCF	cMAF>=1%	After	MAR	overall	98.9	100	100	99.6
50k FE-VCF	cMAF>=1%	After	MAR	mean	98.5817	99.9817	99.9497	99.3109
50k FE-VCF	cMAF>=1%	After	MAR	mean_lowCI95	98.4668	99.9773	99.9447	99.232
50k FE-VCF	cMAF>=1%	After	MAR	mean_highCI95	98.6966	99.986	99.9547	99.3897
50k FE-VCF	cMAF>=1%	After	MAR	median	99.894	99.997	100	100
50k FE-VCF	cMAF>=1%	After	MAR	min	0	40.467	64.4	0
50k FE-VCF	cMAF>=1%	After	MAR	max	100	100	100	100
50k FE-VCF	cMAF>=1%	After	MAR	q25	99.64	99.988	100	99.9
50k FE-VCF	cMAF>=1%	After	MAR	q75	99.975	100	100	100
50k FE-VCF	cMAF>=1%	After	referenceNocall_isNegative	variantCount	27719	27719	27469	27719
50k FE-VCF	cMAF>=1%	After	referenceNocall_isNegative	overall	85.4	100	100	95.4
50k FE-VCF	cMAF>=1%	After	referenceNocall_isNegative	mean	85.6382	99.9891	99.9481	95.6217
50k FE-VCF	cMAF>=1%	After	referenceNocall_isNegative	mean_lowCI95	85.2981	99.9848	99.943	95.4722
50k FE-VCF	cMAF>=1%	After	referenceNocall_isNegative	mean_highCI95	85.9783	99.9935	99.9533	95.7712
50k FE-VCF	cMAF>=1%	After	referenceNocall_isNegative	median	99.6	100	100	99.9
50k FE-VCF	cMAF>=1%	After	referenceNocall_isNegative	min	0	40.5	62.5	0
50k FE-VCF	cMAF>=1%	After	referenceNocall_isNegative	max	100	100	100	100
50k FE-VCF	cMAF>=1%	After	referenceNocall_isNegative	q25	92.75	100	100	98.7
50k FE-VCF	cMAF>=1%	After	referenceNocall_isNegative	q75	99.9	100	100	100
50k FE-VCF	cMAF>=1%	After	referenceNocall_isPositive	variantCount	27719	27719	27710	27719
50k FE-VCF	cMAF>=1%	After	referenceNocall_isPositive	overall	99.1	86.7	71.1	99.6
50k FE-VCF	cMAF>=1%	After	referenceNocall_isPositive	mean	99.3678	86.649	82.1509	99.5054
50k FE-VCF	cMAF>=1%	After	referenceNocall_isPositive	mean_lowCI95	99.3082	86.3316	81.7896	99.4422
50k FE-VCF	cMAF>=1%	After	referenceNocall_isPositive	mean_highCI95	99.4274	86.9664	82.5121	99.5685
50k FE-VCF	cMAF>=1%	After	referenceNocall_isPositive	median	99.9	99.9	99.8	100
50k FE-VCF	cMAF>=1%	After	referenceNocall_isPositive	min	0	0	2.1	0
50k FE-VCF	cMAF>=1%	After	referenceNocall_isPositive	max	100	100	100	100
50k FE-VCF	cMAF>=1%	After	referenceNocall_isPositive	q25	99.7	92.4	78.1	99.9
50k FE-VCF	cMAF>=1%	After	referenceNocall_isPositive	q75	100	100	100	100
200k OQFE-PLINK	cMAF 0%-0.001%	Before	none	variantCount	3358	4235	3330	4235
200k OQFE-PLINK	cMAF 0%-0.001%	Before	none	overall	38.7	99.7	0.1	100
200k OQFE-PLINK	cMAF 0%-0.001%	Before	none	mean	37.8821	99.6977	49.5699	99.9992
200k OQFE-PLINK	cMAF 0%-0.001%	Before	none	mean_lowCI95	36.5333	99.6149	47.8964	99.9992
200k OQFE-PLINK	cMAF 0%-0.001%	Before	none	mean_highCI95	39.2309	99.7806	51.2434	99.9992
200k OQFE-PLINK	cMAF 0%-0.001%	Before	none	median	33.333	100	33.333	99.999
200k OQFE-PLINK	cMAF 0%-0.001%	Before	none	min	0	28.827	0	99.996
200k OQFE-PLINK	cMAF 0%-0.001%	Before	none	max	100	100	100	100
200k OQFE-PLINK	cMAF 0%-0.001%	Before	none	q25	0	99.993	0	99.999
200k OQFE-PLINK	cMAF 0%-0.001%	Before	none	q75	66.667	100	100	100
200k OQFE-PLINK	cMAF 0%-0.001%	Before	MAR	variantCount	3358	4235	2711	3358
200k OQFE-PLINK	cMAF 0%-0.001%	Before	MAR	overall	38.7	99.7	0.1	100
200k OQFE-PLINK	cMAF 0%-0.001%	Before	MAR	mean	37.8821	99.6977	60.8977	100
200k OQFE-PLINK	cMAF 0%-0.001%	Before	MAR	mean_lowCI95	36.5333	99.6149	59.0954	100
200k OQFE-PLINK	cMAF 0%-0.001%	Before	MAR	mean_highCI95	39.2309	99.7806	62.6999	100
200k OQFE-PLINK	cMAF 0%-0.001%	Before	MAR	median	33.333	100	100	100
200k OQFE-PLINK	cMAF 0%-0.001%	Before	MAR	min	0	28.827	0	100
200k OQFE-PLINK	cMAF 0%-0.001%	Before	MAR	max	100	100	100	100
200k OQFE-PLINK	cMAF 0%-0.001%	Before	MAR	q25	0	99.993	0	100
200k OQFE-PLINK	cMAF 0%-0.001%	Before	MAR	q75	66.667	100	100	100
200k OQFE-PLINK	cMAF 0%-0.001%	Before	referenceNocall_isNegative	variantCount	3376	4235	3330	4235
200k OQFE-PLINK	cMAF 0%-0.001%	Before	referenceNocall_isNegative	overall	38.1	99.7	0.1	100
200k OQFE-PLINK	cMAF 0%-0.001%	Before	referenceNocall_isNegative	mean	37.2931	99.7379	49.5698	100
200k OQFE-PLINK	cMAF 0%-0.001%	Before	referenceNocall_isNegative	mean_lowCI95	35.957	99.669	47.8963	100
200k OQFE-PLINK	cMAF 0%-0.001%	Before	referenceNocall_isNegative	mean_highCI95	38.6291	99.8067	51.2433	100
200k OQFE-PLINK	cMAF 0%-0.001%	Before	referenceNocall_isNegative	median	33.3	100	33.3	100
200k OQFE-PLINK	cMAF 0%-0.001%	Before	referenceNocall_isNegative	min	0	38.3	0	100
200k OQFE-PLINK	cMAF 0%-0.001%	Before	referenceNocall_isNegative	max	100	100	100	100
200k OQFE-PLINK	cMAF 0%-0.001%	Before	referenceNocall_isNegative	q25	0	100	0	100
200k OQFE-PLINK	cMAF 0%-0.001%	Before	referenceNocall_isNegative	q75	66.7	100	100	100
200k OQFE-PLINK	cMAF 0%-0.001%	Before	referenceNocall_isPositive	variantCount	3376	4235	3813	4235
200k OQFE-PLINK	cMAF 0%-0.001%	Before	referenceNocall_isPositive	overall	39.5	99.3	0.1	100
200k OQFE-PLINK	cMAF 0%-0.001%	Before	referenceNocall_isPositive	mean	38.6294	99.2647	29.7852	100
200k OQFE-PLINK	cMAF 0%-0.001%	Before	referenceNocall_isPositive	mean_lowCI95	37.2803	99.1209	28.4665	100
200k OQFE-PLINK	cMAF 0%-0.001%	Before	referenceNocall_isPositive	mean_highCI95	39.9785	99.4084	31.1039	100
200k OQFE-PLINK	cMAF 0%-0.001%	Before	referenceNocall_isPositive	median	33.3	100	0	100
200k OQFE-PLINK	cMAF 0%-0.001%	Before	referenceNocall_isPositive	min	0	13.9	0	100
200k OQFE-PLINK	cMAF 0%-0.001%	Before	referenceNocall_isPositive	max	100	100	100	100
200k OQFE-PLINK	cMAF 0%-0.001%	Before	referenceNocall_isPositive	q25	0	100	0	100
200k OQFE-PLINK	cMAF 0%-0.001%	Before	referenceNocall_isPositive	q75	68.775	100	66.7	100
200k OQFE-PLINK	cMAF 0.001%-0.005%	Before	none	variantCount	9358	9385	8756	9385
200k OQFE-PLINK	cMAF 0.001%-0.005%	Before	none	overall	62.5	99.9	4.6	100
200k OQFE-PLINK	cMAF 0.001%-0.005%	Before	none	mean	57.7478	99.9289	84.1242	99.9981
200k OQFE-PLINK	cMAF 0.001%-0.005%	Before	none	mean_lowCI95	57.0015	99.899	83.4	99.998
200k OQFE-PLINK	cMAF 0.001%-0.005%	Before	none	mean_highCI95	58.494	99.9589	84.8484	99.9981
200k OQFE-PLINK	cMAF 0.001%-0.005%	Before	none	median	66.667	100	100	99.999
200k OQFE-PLINK	cMAF 0.001%-0.005%	Before	none	min	0	6.429	0	99.977
200k OQFE-PLINK	cMAF 0.001%-0.005%	Before	none	max	100	100	100	100
200k OQFE-PLINK	cMAF 0.001%-0.005%	Before	none	q25	22.222	100	100	99.997
200k OQFE-PLINK	cMAF 0.001%-0.005%	Before	none	q75	93.333	100	100	99.999
200k OQFE-PLINK	cMAF 0.001%-0.005%	Before	MAR	variantCount	9358	9385	8744	9358
200k OQFE-PLINK	cMAF 0.001%-0.005%	Before	MAR	overall	62.5	99.9	2.9	100
200k OQFE-PLINK	cMAF 0.001%-0.005%	Before	MAR	mean	57.7478	99.9289	84.2629	100
200k OQFE-PLINK	cMAF 0.001%-0.005%	Before	MAR	mean_lowCI95	57.0015	99.899	83.541	100
200k OQFE-PLINK	cMAF 0.001%-0.005%	Before	MAR	mean_highCI95	58.494	99.9589	84.9847	100
200k OQFE-PLINK	cMAF 0.001%-0.005%	Before	MAR	median	66.667	100	100	100
200k OQFE-PLINK	cMAF 0.001%-0.005%	Before	MAR	min	0	6.429	0	100
200k OQFE-PLINK	cMAF 0.001%-0.005%	Before	MAR	max	100	100	100	100
200k OQFE-PLINK	cMAF 0.001%-0.005%	Before	MAR	q25	22.222	100	100	100
200k OQFE-PLINK	cMAF 0.001%-0.005%	Before	MAR	q75	93.333	100	100	100
200k OQFE-PLINK	cMAF 0.001%-0.005%	Before	referenceNocall_isNegative	variantCount	9366	9385	8756	9385
200k OQFE-PLINK	cMAF 0.001%-0.005%	Before	referenceNocall_isNegative	overall	61.1	99.9	4.6	100
200k OQFE-PLINK	cMAF 0.001%-0.005%	Before	referenceNocall_isNegative	mean	56.3895	99.9389	84.124	100
200k OQFE-PLINK	cMAF 0.001%-0.005%	Before	referenceNocall_isNegative	mean_lowCI95	55.6492	99.9133	83.3998	100
200k OQFE-PLINK	cMAF 0.001%-0.005%	Before	referenceNocall_isNegative	mean_highCI95	57.1299	99.9644	84.8482	100
200k OQFE-PLINK	cMAF 0.001%-0.005%	Before	referenceNocall_isNegative	median	62.5	100	100	100
200k OQFE-PLINK	cMAF 0.001%-0.005%	Before	referenceNocall_isNegative	min	0	13.3	0	100
200k OQFE-PLINK	cMAF 0.001%-0.005%	Before	referenceNocall_isNegative	max	100	100	100	100
200k OQFE-PLINK	cMAF 0.001%-0.005%	Before	referenceNocall_isNegative	q25	20	100	100	100
200k OQFE-PLINK	cMAF 0.001%-0.005%	Before	referenceNocall_isNegative	q75	91.7	100	100	100
200k OQFE-PLINK	cMAF 0.001%-0.005%	Before	referenceNocall_isPositive	variantCount	9366	9385	9089	9385
200k OQFE-PLINK	cMAF 0.001%-0.005%	Before	referenceNocall_isPositive	overall	63.3	99.7	1.1	100
200k OQFE-PLINK	cMAF 0.001%-0.005%	Before	referenceNocall_isPositive	mean	58.4701	99.7201	62.2752	100
200k OQFE-PLINK	cMAF 0.001%-0.005%	Before	referenceNocall_isPositive	mean_lowCI95	57.7287	99.6498	61.4412	100
200k OQFE-PLINK	cMAF 0.001%-0.005%	Before	referenceNocall_isPositive	mean_highCI95	59.2116	99.7904	63.1092	100
200k OQFE-PLINK	cMAF 0.001%-0.005%	Before	referenceNocall_isPositive	median	66.7	100	80	100
200k OQFE-PLINK	cMAF 0.001%-0.005%	Before	referenceNocall_isPositive	min	0	4.2	0	100
200k OQFE-PLINK	cMAF 0.001%-0.005%	Before	referenceNocall_isPositive	max	100	100	100	100
200k OQFE-PLINK	cMAF 0.001%-0.005%	Before	referenceNocall_isPositive	q25	25	100	16.7	100
200k OQFE-PLINK	cMAF 0.001%-0.005%	Before	referenceNocall_isPositive	q75	93.3	100	100	100
200k OQFE-PLINK	cMAF 0.005%-0.01%	Before	none	variantCount	3961	3962	3944	3962
200k OQFE-PLINK	cMAF 0.005%-0.01%	Before	none	overall	80.7	100	31.2	100
200k OQFE-PLINK	cMAF 0.005%-0.01%	Before	none	mean	79.8193	99.9659	92.8648	99.9971
200k OQFE-PLINK	cMAF 0.005%-0.01%	Before	none	mean_lowCI95	78.9943	99.9353	92.1756	99.997
200k OQFE-PLINK	cMAF 0.005%-0.01%	Before	none	mean_highCI95	80.6442	99.9965	93.554	99.9973
200k OQFE-PLINK	cMAF 0.005%-0.01%	Before	none	median	91.304	100	100	99.999
200k OQFE-PLINK	cMAF 0.005%-0.01%	Before	none	min	0	46.368	0	99.975
200k OQFE-PLINK	cMAF 0.005%-0.01%	Before	none	max	100	100	100	100
200k OQFE-PLINK	cMAF 0.005%-0.01%	Before	none	q25	72.727	100	100	99.996
200k OQFE-PLINK	cMAF 0.005%-0.01%	Before	none	q75	100	100	100	100
200k OQFE-PLINK	cMAF 0.005%-0.01%	Before	MAR	variantCount	3961	3962	3944	3961
200k OQFE-PLINK	cMAF 0.005%-0.01%	Before	MAR	overall	80.7	100	100	100
200k OQFE-PLINK	cMAF 0.005%-0.01%	Before	MAR	mean	79.8193	99.9659	92.8995	100
200k OQFE-PLINK	cMAF 0.005%-0.01%	Before	MAR	mean_lowCI95	78.9943	99.9353	92.2117	100
200k OQFE-PLINK	cMAF 0.005%-0.01%	Before	MAR	mean_highCI95	80.6442	99.9965	93.5874	100
200k OQFE-PLINK	cMAF 0.005%-0.01%	Before	MAR	median	91.304	100	100	100
200k OQFE-PLINK	cMAF 0.005%-0.01%	Before	MAR	min	0	46.368	0	100
200k OQFE-PLINK	cMAF 0.005%-0.01%	Before	MAR	max	100	100	100	100
200k OQFE-PLINK	cMAF 0.005%-0.01%	Before	MAR	q25	72.727	100	100	100
200k OQFE-PLINK	cMAF 0.005%-0.01%	Before	MAR	q75	100	100	100	100
200k OQFE-PLINK	cMAF 0.005%-0.01%	Before	referenceNocall_isNegative	variantCount	3962	3962	3944	3962
200k OQFE-PLINK	cMAF 0.005%-0.01%	Before	referenceNocall_isNegative	overall	78.9	100	31.2	100
200k OQFE-PLINK	cMAF 0.005%-0.01%	Before	referenceNocall_isNegative	mean	78.1594	99.9756	92.8654	100
200k OQFE-PLINK	cMAF 0.005%-0.01%	Before	referenceNocall_isNegative	mean_lowCI95	77.3084	99.957	92.1763	100
200k OQFE-PLINK	cMAF 0.005%-0.01%	Before	referenceNocall_isNegative	mean_highCI95	79.0103	99.9941	93.5546	100
200k OQFE-PLINK	cMAF 0.005%-0.01%	Before	referenceNocall_isNegative	median	90	100	100	100
200k OQFE-PLINK	cMAF 0.005%-0.01%	Before	referenceNocall_isNegative	min	0	70.9	0	100
200k OQFE-PLINK	cMAF 0.005%-0.01%	Before	referenceNocall_isNegative	max	100	100	100	100
200k OQFE-PLINK	cMAF 0.005%-0.01%	Before	referenceNocall_isNegative	q25	70.325	100	100	100
200k OQFE-PLINK	cMAF 0.005%-0.01%	Before	referenceNocall_isNegative	q75	97.1	100	100	100
200k OQFE-PLINK	cMAF 0.005%-0.01%	Before	referenceNocall_isPositive	variantCount	3962	3962	3956	3962
200k OQFE-PLINK	cMAF 0.005%-0.01%	Before	referenceNocall_isPositive	overall	81.1	99.8	4.6	100
200k OQFE-PLINK	cMAF 0.005%-0.01%	Before	referenceNocall_isPositive	mean	80.4215	99.7605	78.4967	100
200k OQFE-PLINK	cMAF 0.005%-0.01%	Before	referenceNocall_isPositive	mean_lowCI95	79.6125	99.6582	77.5118	100
200k OQFE-PLINK	cMAF 0.005%-0.01%	Before	referenceNocall_isPositive	mean_highCI95	81.2306	99.8627	79.4817	100
200k OQFE-PLINK	cMAF 0.005%-0.01%	Before	referenceNocall_isPositive	median	91.4	100	95.7	100
200k OQFE-PLINK	cMAF 0.005%-0.01%	Before	referenceNocall_isPositive	min	0	0	0	100
200k OQFE-PLINK	cMAF 0.005%-0.01%	Before	referenceNocall_isPositive	max	100	100	100	100
200k OQFE-PLINK	cMAF 0.005%-0.01%	Before	referenceNocall_isPositive	q25	73.9	100	68.1	100
200k OQFE-PLINK	cMAF 0.005%-0.01%	Before	referenceNocall_isPositive	q75	100	100	100	100
200k OQFE-PLINK	cMAF 0.01%-1%	Before	none	variantCount	40020	40021	40007	40021
200k OQFE-PLINK	cMAF 0.01%-1%	Before	none	overall	98.1	100	98.4	100
200k OQFE-PLINK	cMAF 0.01%-1%	Before	none	mean	95.7081	99.9935	98.3672	99.9922
200k OQFE-PLINK	cMAF 0.01%-1%	Before	none	mean_lowCI95	95.6001	99.9913	98.2757	99.9919
200k OQFE-PLINK	cMAF 0.01%-1%	Before	none	mean_highCI95	95.816	99.9957	98.4587	99.9924
200k OQFE-PLINK	cMAF 0.01%-1%	Before	none	median	98.9115	100	100	99.997
200k OQFE-PLINK	cMAF 0.01%-1%	Before	none	min	0	67.142	0	98.133
200k OQFE-PLINK	cMAF 0.01%-1%	Before	none	max	100	100	100	100
200k OQFE-PLINK	cMAF 0.01%-1%	Before	none	q25	96.5235	100	100	99.993
200k OQFE-PLINK	cMAF 0.01%-1%	Before	none	q75	99.767	100	100	99.999
200k OQFE-PLINK	cMAF 0.01%-1%	Before	MAR	variantCount	40020	40021	40006	40020
200k OQFE-PLINK	cMAF 0.01%-1%	Before	MAR	overall	98.1	100	100	100
200k OQFE-PLINK	cMAF 0.01%-1%	Before	MAR	mean	95.7081	99.9935	98.3798	99.9972
200k OQFE-PLINK	cMAF 0.01%-1%	Before	MAR	mean_lowCI95	95.6001	99.9913	98.2888	99.997
200k OQFE-PLINK	cMAF 0.01%-1%	Before	MAR	mean_highCI95	95.816	99.9957	98.4709	99.9975
200k OQFE-PLINK	cMAF 0.01%-1%	Before	MAR	median	98.9115	100	100	100
200k OQFE-PLINK	cMAF 0.01%-1%	Before	MAR	min	0	67.142	0	98.1
200k OQFE-PLINK	cMAF 0.01%-1%	Before	MAR	max	100	100	100	100
200k OQFE-PLINK	cMAF 0.01%-1%	Before	MAR	q25	96.5235	100	100	100
200k OQFE-PLINK	cMAF 0.01%-1%	Before	MAR	q75	99.767	100	100	100
200k OQFE-PLINK	cMAF 0.01%-1%	Before	referenceNocall_isNegative	variantCount	40021	40021	40007	40021
200k OQFE-PLINK	cMAF 0.01%-1%	Before	referenceNocall_isNegative	overall	97.7	100	98.4	100
200k OQFE-PLINK	cMAF 0.01%-1%	Before	referenceNocall_isNegative	mean	95.2142	99.9945	98.3672	99.9961
200k OQFE-PLINK	cMAF 0.01%-1%	Before	referenceNocall_isNegative	mean_lowCI95	95.0991	99.9925	98.2758	99.9958
200k OQFE-PLINK	cMAF 0.01%-1%	Before	referenceNocall_isNegative	mean_highCI95	95.3293	99.9965	98.4587	99.9964
200k OQFE-PLINK	cMAF 0.01%-1%	Before	referenceNocall_isNegative	median	98.7	100	100	100
200k OQFE-PLINK	cMAF 0.01%-1%	Before	referenceNocall_isNegative	min	0	69.9	0	98.1
200k OQFE-PLINK	cMAF 0.01%-1%	Before	referenceNocall_isNegative	max	100	100	100	100
200k OQFE-PLINK	cMAF 0.01%-1%	Before	referenceNocall_isNegative	q25	96.1	100	100	100
200k OQFE-PLINK	cMAF 0.01%-1%	Before	referenceNocall_isNegative	q75	99.7	100	100	100
200k OQFE-PLINK	cMAF 0.01%-1%	Before	referenceNocall_isPositive	variantCount	40021	40021	40016	40021
200k OQFE-PLINK	cMAF 0.01%-1%	Before	referenceNocall_isPositive	overall	98.1	99.9	76.2	100
200k OQFE-PLINK	cMAF 0.01%-1%	Before	referenceNocall_isPositive	mean	95.7905	99.8807	94.607	99.9973
200k OQFE-PLINK	cMAF 0.01%-1%	Before	referenceNocall_isPositive	mean_lowCI95	95.6848	99.86	94.4465	99.9971
200k OQFE-PLINK	cMAF 0.01%-1%	Before	referenceNocall_isPositive	mean_highCI95	95.8961	99.9014	94.7675	99.9976
200k OQFE-PLINK	cMAF 0.01%-1%	Before	referenceNocall_isPositive	median	98.9	100	99.9	100
200k OQFE-PLINK	cMAF 0.01%-1%	Before	referenceNocall_isPositive	min	0	0.1	0	98.1
200k OQFE-PLINK	cMAF 0.01%-1%	Before	referenceNocall_isPositive	max	100	100	100	100
200k OQFE-PLINK	cMAF 0.01%-1%	Before	referenceNocall_isPositive	q25	96.6	100	98.4	100
200k OQFE-PLINK	cMAF 0.01%-1%	Before	referenceNocall_isPositive	q75	99.8	100	100	100
200k OQFE-PLINK	cMAF>=1%	Before	none	variantCount	28894	28894	28889	28894
200k OQFE-PLINK	cMAF>=1%	Before	none	overall	99.4	100	100	99.8
200k OQFE-PLINK	cMAF>=1%	Before	none	mean	99.3498	99.9766	99.9375	99.7927
200k OQFE-PLINK	cMAF>=1%	Before	none	mean_lowCI95	99.2952	99.9709	99.9312	99.7615
200k OQFE-PLINK	cMAF>=1%	Before	none	mean_highCI95	99.4045	99.9822	99.9437	99.8239
200k OQFE-PLINK	cMAF>=1%	Before	none	median	99.886	99.999	99.995	99.98
200k OQFE-PLINK	cMAF>=1%	Before	none	min	0	26.558	52.904	0.226
200k OQFE-PLINK	cMAF>=1%	Before	none	max	100	100	100	100
200k OQFE-PLINK	cMAF>=1%	Before	none	q25	99.618	99.992	99.974	99.93
200k OQFE-PLINK	cMAF>=1%	Before	none	q75	99.975	100	100	99.995
200k OQFE-PLINK	cMAF>=1%	Before	MAR	variantCount	28894	28894	28889	28894
200k OQFE-PLINK	cMAF>=1%	Before	MAR	overall	99.4	100	100	99.8
200k OQFE-PLINK	cMAF>=1%	Before	MAR	mean	99.3498	99.9766	99.9442	99.7781
200k OQFE-PLINK	cMAF>=1%	Before	MAR	mean_lowCI95	99.2952	99.9709	99.9384	99.7442
200k OQFE-PLINK	cMAF>=1%	Before	MAR	mean_highCI95	99.4045	99.9822	99.95	99.812
200k OQFE-PLINK	cMAF>=1%	Before	MAR	median	99.886	99.999	100	100
200k OQFE-PLINK	cMAF>=1%	Before	MAR	min	0	26.558	56	0.2
200k OQFE-PLINK	cMAF>=1%	Before	MAR	max	100	100	100	100
200k OQFE-PLINK	cMAF>=1%	Before	MAR	q25	99.618	99.992	100	99.9
200k OQFE-PLINK	cMAF>=1%	Before	MAR	q75	99.975	100	100	100
200k OQFE-PLINK	cMAF>=1%	Before	referenceNocall_isNegative	variantCount	28894	28894	28889	28894
200k OQFE-PLINK	cMAF>=1%	Before	referenceNocall_isNegative	overall	98.2	100	100	99.4
200k OQFE-PLINK	cMAF>=1%	Before	referenceNocall_isNegative	mean	98.2651	99.9816	99.9426	99.3591
200k OQFE-PLINK	cMAF>=1%	Before	referenceNocall_isNegative	mean_lowCI95	98.1824	99.9763	99.9363	99.3118
200k OQFE-PLINK	cMAF>=1%	Before	referenceNocall_isNegative	mean_highCI95	98.3479	99.9869	99.9488	99.4064
200k OQFE-PLINK	cMAF>=1%	Before	referenceNocall_isNegative	median	99.8	100	100	100
200k OQFE-PLINK	cMAF>=1%	Before	referenceNocall_isNegative	min	0	26.6	52.9	0.2
200k OQFE-PLINK	cMAF>=1%	Before	referenceNocall_isNegative	max	100	100	100	100
200k OQFE-PLINK	cMAF>=1%	Before	referenceNocall_isNegative	q25	99.3	100	100	99.9
200k OQFE-PLINK	cMAF>=1%	Before	referenceNocall_isNegative	q75	100	100	100	100
200k OQFE-PLINK	cMAF>=1%	Before	referenceNocall_isPositive	variantCount	28894	28894	28893	28894
200k OQFE-PLINK	cMAF>=1%	Before	referenceNocall_isPositive	overall	99.4	99	97.1	99.8
200k OQFE-PLINK	cMAF>=1%	Before	referenceNocall_isPositive	mean	99.4414	99.0533	97.0284	99.7993
200k OQFE-PLINK	cMAF>=1%	Before	referenceNocall_isPositive	mean_lowCI95	99.3977	98.9947	96.8899	99.7682
200k OQFE-PLINK	cMAF>=1%	Before	referenceNocall_isPositive	mean_highCI95	99.4852	99.1119	97.1669	99.8305
200k OQFE-PLINK	cMAF>=1%	Before	referenceNocall_isPositive	median	99.9	100	100	100
200k OQFE-PLINK	cMAF>=1%	Before	referenceNocall_isPositive	min	0	2.2	3.3	0.2
200k OQFE-PLINK	cMAF>=1%	Before	referenceNocall_isPositive	max	100	100	100	100
200k OQFE-PLINK	cMAF>=1%	Before	referenceNocall_isPositive	q25	99.6	100	99.8	99.9
200k OQFE-PLINK	cMAF>=1%	Before	referenceNocall_isPositive	q75	100	100	100	100
200k OQFE-PLINK	cMAF 0%-0.001%	After	none	variantCount	2135	4235	3329	4235
200k OQFE-PLINK	cMAF 0%-0.001%	After	none	overall	85.2	99.7	0.1	100
200k OQFE-PLINK	cMAF 0%-0.001%	After	none	mean	83.112	99.6977	49.5443	99.9999
200k OQFE-PLINK	cMAF 0%-0.001%	After	none	mean_lowCI95	81.6415	99.6149	47.8704	99.9999
200k OQFE-PLINK	cMAF 0%-0.001%	After	none	mean_highCI95	84.5824	99.7806	51.2183	99.9999
200k OQFE-PLINK	cMAF 0%-0.001%	After	none	median	100	100	33.333	100
200k OQFE-PLINK	cMAF 0%-0.001%	After	none	min	0	28.827	0	99.997
200k OQFE-PLINK	cMAF 0%-0.001%	After	none	max	100	100	100	100
200k OQFE-PLINK	cMAF 0%-0.001%	After	none	q25	100	99.993	0	100
200k OQFE-PLINK	cMAF 0%-0.001%	After	none	q75	100	100	100	100
200k OQFE-PLINK	cMAF 0%-0.001%	After	MAR	variantCount	2135	4235	2052	2135
200k OQFE-PLINK	cMAF 0%-0.001%	After	MAR	overall	85.2	99.7	0.1	100
200k OQFE-PLINK	cMAF 0%-0.001%	After	MAR	mean	83.112	99.6977	80.3944	100
200k OQFE-PLINK	cMAF 0%-0.001%	After	MAR	mean_lowCI95	81.6415	99.6149	78.7415	100
200k OQFE-PLINK	cMAF 0%-0.001%	After	MAR	mean_highCI95	84.5824	99.7806	82.0474	100
200k OQFE-PLINK	cMAF 0%-0.001%	After	MAR	median	100	100	100	100
200k OQFE-PLINK	cMAF 0%-0.001%	After	MAR	min	0	28.827	0	100
200k OQFE-PLINK	cMAF 0%-0.001%	After	MAR	max	100	100	100	100
200k OQFE-PLINK	cMAF 0%-0.001%	After	MAR	q25	100	99.993	100	100
200k OQFE-PLINK	cMAF 0%-0.001%	After	MAR	q75	100	100	100	100
200k OQFE-PLINK	cMAF 0%-0.001%	After	referenceNocall_isNegative	variantCount	2167	4235	3329	4235
200k OQFE-PLINK	cMAF 0%-0.001%	After	referenceNocall_isNegative	overall	83.3	99.7	0.1	100
200k OQFE-PLINK	cMAF 0%-0.001%	After	referenceNocall_isNegative	mean	80.834	99.7379	49.5443	100
200k OQFE-PLINK	cMAF 0%-0.001%	After	referenceNocall_isNegative	mean_lowCI95	79.3169	99.669	47.8703	100
200k OQFE-PLINK	cMAF 0%-0.001%	After	referenceNocall_isNegative	mean_highCI95	82.351	99.8067	51.2182	100
200k OQFE-PLINK	cMAF 0%-0.001%	After	referenceNocall_isNegative	median	100	100	33.3	100
200k OQFE-PLINK	cMAF 0%-0.001%	After	referenceNocall_isNegative	min	0	38.3	0	100
200k OQFE-PLINK	cMAF 0%-0.001%	After	referenceNocall_isNegative	max	100	100	100	100
200k OQFE-PLINK	cMAF 0%-0.001%	After	referenceNocall_isNegative	q25	80	100	0	100
200k OQFE-PLINK	cMAF 0%-0.001%	After	referenceNocall_isNegative	q75	100	100	100	100
200k OQFE-PLINK	cMAF 0%-0.001%	After	referenceNocall_isPositive	variantCount	2167	4235	3813	4235
200k OQFE-PLINK	cMAF 0%-0.001%	After	referenceNocall_isPositive	overall	86.4	99.3	0.1	100
200k OQFE-PLINK	cMAF 0%-0.001%	After	referenceNocall_isPositive	mean	83.5527	99.2647	29.7749	100
200k OQFE-PLINK	cMAF 0%-0.001%	After	referenceNocall_isPositive	mean_lowCI95	82.1127	99.1209	28.4561	100
200k OQFE-PLINK	cMAF 0%-0.001%	After	referenceNocall_isPositive	mean_highCI95	84.9926	99.4084	31.0937	100
200k OQFE-PLINK	cMAF 0%-0.001%	After	referenceNocall_isPositive	median	100	100	0	100
200k OQFE-PLINK	cMAF 0%-0.001%	After	referenceNocall_isPositive	min	0	13.9	0	100
200k OQFE-PLINK	cMAF 0%-0.001%	After	referenceNocall_isPositive	max	100	100	100	100
200k OQFE-PLINK	cMAF 0%-0.001%	After	referenceNocall_isPositive	q25	100	100	0	100
200k OQFE-PLINK	cMAF 0%-0.001%	After	referenceNocall_isPositive	q75	100	100	66.7	100
200k OQFE-PLINK	cMAF 0.001%-0.005%	After	none	variantCount	8642	9385	8756	9385
200k OQFE-PLINK	cMAF 0.001%-0.005%	After	none	overall	88.5	99.9	4.5	100
200k OQFE-PLINK	cMAF 0.001%-0.005%	After	none	mean	82.1567	99.9289	84.1124	99.9995
200k OQFE-PLINK	cMAF 0.001%-0.005%	After	none	mean_lowCI95	81.5014	99.899	83.3879	99.9995
200k OQFE-PLINK	cMAF 0.001%-0.005%	After	none	mean_highCI95	82.812	99.9589	84.837	99.9995
200k OQFE-PLINK	cMAF 0.001%-0.005%	After	none	median	100	100	100	100
200k OQFE-PLINK	cMAF 0.001%-0.005%	After	none	min	0	6.429	0	99.977
200k OQFE-PLINK	cMAF 0.001%-0.005%	After	none	max	100	100	100	100
200k OQFE-PLINK	cMAF 0.001%-0.005%	After	none	q25	75	100	100	99.999
200k OQFE-PLINK	cMAF 0.001%-0.005%	After	none	q75	100	100	100	100
200k OQFE-PLINK	cMAF 0.001%-0.005%	After	MAR	variantCount	8642	9385	8377	8642
200k OQFE-PLINK	cMAF 0.001%-0.005%	After	MAR	overall	88.5	99.9	2.9	100
200k OQFE-PLINK	cMAF 0.001%-0.005%	After	MAR	mean	82.1567	99.9289	87.9506	100
200k OQFE-PLINK	cMAF 0.001%-0.005%	After	MAR	mean_lowCI95	81.5014	99.899	87.3031	100
200k OQFE-PLINK	cMAF 0.001%-0.005%	After	MAR	mean_highCI95	82.812	99.9589	88.5982	100
200k OQFE-PLINK	cMAF 0.001%-0.005%	After	MAR	median	100	100	100	100
200k OQFE-PLINK	cMAF 0.001%-0.005%	After	MAR	min	0	6.429	0	100
200k OQFE-PLINK	cMAF 0.001%-0.005%	After	MAR	max	100	100	100	100
200k OQFE-PLINK	cMAF 0.001%-0.005%	After	MAR	q25	75	100	100	100
200k OQFE-PLINK	cMAF 0.001%-0.005%	After	MAR	q75	100	100	100	100
200k OQFE-PLINK	cMAF 0.001%-0.005%	After	referenceNocall_isNegative	variantCount	8671	9385	8756	9385
200k OQFE-PLINK	cMAF 0.001%-0.005%	After	referenceNocall_isNegative	overall	85.9	99.9	4.5	100
200k OQFE-PLINK	cMAF 0.001%-0.005%	After	referenceNocall_isNegative	mean	79.7224	99.9389	84.1123	100
200k OQFE-PLINK	cMAF 0.001%-0.005%	After	referenceNocall_isNegative	mean_lowCI95	79.0497	99.9133	83.3877	100
200k OQFE-PLINK	cMAF 0.001%-0.005%	After	referenceNocall_isNegative	mean_highCI95	80.3951	99.9644	84.8368	100
200k OQFE-PLINK	cMAF 0.001%-0.005%	After	referenceNocall_isNegative	median	100	100	100	100
200k OQFE-PLINK	cMAF 0.001%-0.005%	After	referenceNocall_isNegative	min	0	13.3	0	100
200k OQFE-PLINK	cMAF 0.001%-0.005%	After	referenceNocall_isNegative	max	100	100	100	100
200k OQFE-PLINK	cMAF 0.001%-0.005%	After	referenceNocall_isNegative	q25	66.7	100	100	100
200k OQFE-PLINK	cMAF 0.001%-0.005%	After	referenceNocall_isNegative	q75	100	100	100	100
200k OQFE-PLINK	cMAF 0.001%-0.005%	After	referenceNocall_isPositive	variantCount	8671	9385	9089	9385
200k OQFE-PLINK	cMAF 0.001%-0.005%	After	referenceNocall_isPositive	overall	89.2	99.7	1.1	100
200k OQFE-PLINK	cMAF 0.001%-0.005%	After	referenceNocall_isPositive	mean	82.6096	99.7201	62.2554	100
200k OQFE-PLINK	cMAF 0.001%-0.005%	After	referenceNocall_isPositive	mean_lowCI95	81.9665	99.6498	61.4211	100
200k OQFE-PLINK	cMAF 0.001%-0.005%	After	referenceNocall_isPositive	mean_highCI95	83.2527	99.7904	63.0896	100
200k OQFE-PLINK	cMAF 0.001%-0.005%	After	referenceNocall_isPositive	median	100	100	80	100
200k OQFE-PLINK	cMAF 0.001%-0.005%	After	referenceNocall_isPositive	min	0	4.2	0	100
200k OQFE-PLINK	cMAF 0.001%-0.005%	After	referenceNocall_isPositive	max	100	100	100	100
200k OQFE-PLINK	cMAF 0.001%-0.005%	After	referenceNocall_isPositive	q25	77.8	100	16.7	100
200k OQFE-PLINK	cMAF 0.001%-0.005%	After	referenceNocall_isPositive	q75	100	100	100	100
200k OQFE-PLINK	cMAF 0.005%-0.01%	After	none	variantCount	3956	3962	3943	3962
200k OQFE-PLINK	cMAF 0.005%-0.01%	After	none	overall	91.3	100	31.1	100
200k OQFE-PLINK	cMAF 0.005%-0.01%	After	none	mean	88.1806	99.9659	92.8384	99.9988
200k OQFE-PLINK	cMAF 0.005%-0.01%	After	none	mean_lowCI95	87.4774	99.9353	92.1474	99.9987
200k OQFE-PLINK	cMAF 0.005%-0.01%	After	none	mean_highCI95	88.8837	99.9965	93.5294	99.9989
200k OQFE-PLINK	cMAF 0.005%-0.01%	After	none	median	100	100	100	100
200k OQFE-PLINK	cMAF 0.005%-0.01%	After	none	min	0	46.368	0	99.978
200k OQFE-PLINK	cMAF 0.005%-0.01%	After	none	max	100	100	100	100
200k OQFE-PLINK	cMAF 0.005%-0.01%	After	none	q25	88.889	100	100	99.999
200k OQFE-PLINK	cMAF 0.005%-0.01%	After	none	q75	100	100	100	100
200k OQFE-PLINK	cMAF 0.005%-0.01%	After	MAR	variantCount	3956	3962	3939	3956
200k OQFE-PLINK	cMAF 0.005%-0.01%	After	MAR	overall	91.3	100	100	100
200k OQFE-PLINK	cMAF 0.005%-0.01%	After	MAR	mean	88.1806	99.9659	92.9709	100
200k OQFE-PLINK	cMAF 0.005%-0.01%	After	MAR	mean_lowCI95	87.4774	99.9353	92.2868	100
200k OQFE-PLINK	cMAF 0.005%-0.01%	After	MAR	mean_highCI95	88.8837	99.9965	93.655	100
200k OQFE-PLINK	cMAF 0.005%-0.01%	After	MAR	median	100	100	100	100
200k OQFE-PLINK	cMAF 0.005%-0.01%	After	MAR	min	0	46.368	0	100
200k OQFE-PLINK	cMAF 0.005%-0.01%	After	MAR	max	100	100	100	100
200k OQFE-PLINK	cMAF 0.005%-0.01%	After	MAR	q25	88.889	100	100	100
200k OQFE-PLINK	cMAF 0.005%-0.01%	After	MAR	q75	100	100	100	100
200k OQFE-PLINK	cMAF 0.005%-0.01%	After	referenceNocall_isNegative	variantCount	3957	3962	3943	3962
200k OQFE-PLINK	cMAF 0.005%-0.01%	After	referenceNocall_isNegative	overall	89.3	100	31.1	100
200k OQFE-PLINK	cMAF 0.005%-0.01%	After	referenceNocall_isNegative	mean	86.0714	99.9756	92.8389	100
200k OQFE-PLINK	cMAF 0.005%-0.01%	After	referenceNocall_isNegative	mean_lowCI95	85.316	99.957	92.1479	100
200k OQFE-PLINK	cMAF 0.005%-0.01%	After	referenceNocall_isNegative	mean_highCI95	86.8268	99.9941	93.5299	100
200k OQFE-PLINK	cMAF 0.005%-0.01%	After	referenceNocall_isNegative	median	96.8	100	100	100
200k OQFE-PLINK	cMAF 0.005%-0.01%	After	referenceNocall_isNegative	min	0	70.9	0	100
200k OQFE-PLINK	cMAF 0.005%-0.01%	After	referenceNocall_isNegative	max	100	100	100	100
200k OQFE-PLINK	cMAF 0.005%-0.01%	After	referenceNocall_isNegative	q25	85.7	100	100	100
200k OQFE-PLINK	cMAF 0.005%-0.01%	After	referenceNocall_isNegative	q75	100	100	100	100
200k OQFE-PLINK	cMAF 0.005%-0.01%	After	referenceNocall_isPositive	variantCount	3957	3962	3956	3962
200k OQFE-PLINK	cMAF 0.005%-0.01%	After	referenceNocall_isPositive	overall	91.8	99.8	4.6	100
200k OQFE-PLINK	cMAF 0.005%-0.01%	After	referenceNocall_isPositive	mean	88.5595	99.7605	78.4542	100
200k OQFE-PLINK	cMAF 0.005%-0.01%	After	referenceNocall_isPositive	mean_lowCI95	87.8717	99.6582	77.4681	100
200k OQFE-PLINK	cMAF 0.005%-0.01%	After	referenceNocall_isPositive	mean_highCI95	89.2474	99.8627	79.4402	100
200k OQFE-PLINK	cMAF 0.005%-0.01%	After	referenceNocall_isPositive	median	100	100	95.7	100
200k OQFE-PLINK	cMAF 0.005%-0.01%	After	referenceNocall_isPositive	min	0	0	0	100
200k OQFE-PLINK	cMAF 0.005%-0.01%	After	referenceNocall_isPositive	max	100	100	100	100
200k OQFE-PLINK	cMAF 0.005%-0.01%	After	referenceNocall_isPositive	q25	89.5	100	68.05	100
200k OQFE-PLINK	cMAF 0.005%-0.01%	After	referenceNocall_isPositive	q75	100	100	100	100
200k OQFE-PLINK	cMAF 0.01%-1%	After	none	variantCount	40020	40021	40007	40021
200k OQFE-PLINK	cMAF 0.01%-1%	After	none	overall	98.2	100	98.4	100
200k OQFE-PLINK	cMAF 0.01%-1%	After	none	mean	96.3743	99.9935	98.3628	99.9926
200k OQFE-PLINK	cMAF 0.01%-1%	After	none	mean_lowCI95	96.2767	99.9913	98.2711	99.9923
200k OQFE-PLINK	cMAF 0.01%-1%	After	none	mean_highCI95	96.4719	99.9957	98.4545	99.9928
200k OQFE-PLINK	cMAF 0.01%-1%	After	none	median	99.097	100	100	99.998
200k OQFE-PLINK	cMAF 0.01%-1%	After	none	min	0	67.142	0	98.133
200k OQFE-PLINK	cMAF 0.01%-1%	After	none	max	100	100	100	100
200k OQFE-PLINK	cMAF 0.01%-1%	After	none	q25	97.107	100	100	99.993
200k OQFE-PLINK	cMAF 0.01%-1%	After	none	q75	99.853	100	100	99.999
200k OQFE-PLINK	cMAF 0.01%-1%	After	MAR	variantCount	40020	40021	40006	40020
200k OQFE-PLINK	cMAF 0.01%-1%	After	MAR	overall	98.2	100	100	100
200k OQFE-PLINK	cMAF 0.01%-1%	After	MAR	mean	96.3743	99.9935	98.376	99.9973
200k OQFE-PLINK	cMAF 0.01%-1%	After	MAR	mean_lowCI95	96.2767	99.9913	98.2848	99.9971
200k OQFE-PLINK	cMAF 0.01%-1%	After	MAR	mean_highCI95	96.4719	99.9957	98.4672	99.9976
200k OQFE-PLINK	cMAF 0.01%-1%	After	MAR	median	99.097	100	100	100
200k OQFE-PLINK	cMAF 0.01%-1%	After	MAR	min	0	67.142	0	98.1
200k OQFE-PLINK	cMAF 0.01%-1%	After	MAR	max	100	100	100	100
200k OQFE-PLINK	cMAF 0.01%-1%	After	MAR	q25	97.107	100	100	100
200k OQFE-PLINK	cMAF 0.01%-1%	After	MAR	q75	99.853	100	100	100
200k OQFE-PLINK	cMAF 0.01%-1%	After	referenceNocall_isNegative	variantCount	40021	40021	40007	40021
200k OQFE-PLINK	cMAF 0.01%-1%	After	referenceNocall_isNegative	overall	97.8	100	98.4	100
200k OQFE-PLINK	cMAF 0.01%-1%	After	referenceNocall_isNegative	mean	95.8603	99.9945	98.3628	99.9962
200k OQFE-PLINK	cMAF 0.01%-1%	After	referenceNocall_isNegative	mean_lowCI95	95.7546	99.9925	98.2711	99.9959
200k OQFE-PLINK	cMAF 0.01%-1%	After	referenceNocall_isNegative	mean_highCI95	95.9661	99.9965	98.4545	99.9965
200k OQFE-PLINK	cMAF 0.01%-1%	After	referenceNocall_isNegative	median	98.9	100	100	100
200k OQFE-PLINK	cMAF 0.01%-1%	After	referenceNocall_isNegative	min	0	69.9	0	98.1
200k OQFE-PLINK	cMAF 0.01%-1%	After	referenceNocall_isNegative	max	100	100	100	100
200k OQFE-PLINK	cMAF 0.01%-1%	After	referenceNocall_isNegative	q25	96.7	100	100	100
200k OQFE-PLINK	cMAF 0.01%-1%	After	referenceNocall_isNegative	q75	99.8	100	100	100
200k OQFE-PLINK	cMAF 0.01%-1%	After	referenceNocall_isPositive	variantCount	40021	40021	40016	40021
200k OQFE-PLINK	cMAF 0.01%-1%	After	referenceNocall_isPositive	overall	98.2	99.9	76.2	100
200k OQFE-PLINK	cMAF 0.01%-1%	After	referenceNocall_isPositive	mean	96.4476	99.8807	94.6007	99.9974
200k OQFE-PLINK	cMAF 0.01%-1%	After	referenceNocall_isPositive	mean_lowCI95	96.3524	99.86	94.4401	99.9972
200k OQFE-PLINK	cMAF 0.01%-1%	After	referenceNocall_isPositive	mean_highCI95	96.5429	99.9014	94.7614	99.9977
200k OQFE-PLINK	cMAF 0.01%-1%	After	referenceNocall_isPositive	median	99.1	100	99.9	100
200k OQFE-PLINK	cMAF 0.01%-1%	After	referenceNocall_isPositive	min	0	0.1	0	98.1
200k OQFE-PLINK	cMAF 0.01%-1%	After	referenceNocall_isPositive	max	100	100	100	100
200k OQFE-PLINK	cMAF 0.01%-1%	After	referenceNocall_isPositive	q25	97.1	100	98.4	100
200k OQFE-PLINK	cMAF 0.01%-1%	After	referenceNocall_isPositive	q75	99.9	100	100	100
200k OQFE-PLINK	cMAF>=1%	After	none	variantCount	28894	28894	28889	28894
200k OQFE-PLINK	cMAF>=1%	After	none	overall	99.4	100	100	99.8
200k OQFE-PLINK	cMAF>=1%	After	none	mean	99.3498	99.9766	99.9375	99.7927
200k OQFE-PLINK	cMAF>=1%	After	none	mean_lowCI95	99.2952	99.9709	99.9312	99.7615
200k OQFE-PLINK	cMAF>=1%	After	none	mean_highCI95	99.4045	99.9822	99.9437	99.8239
200k OQFE-PLINK	cMAF>=1%	After	none	median	99.886	99.999	99.995	99.98
200k OQFE-PLINK	cMAF>=1%	After	none	min	0	26.558	52.904	0.226
200k OQFE-PLINK	cMAF>=1%	After	none	max	100	100	100	100
200k OQFE-PLINK	cMAF>=1%	After	none	q25	99.618	99.992	99.974	99.93
200k OQFE-PLINK	cMAF>=1%	After	none	q75	99.975	100	100	99.995
200k OQFE-PLINK	cMAF>=1%	After	MAR	variantCount	28894	28894	28889	28894
200k OQFE-PLINK	cMAF>=1%	After	MAR	overall	99.4	100	100	99.8
200k OQFE-PLINK	cMAF>=1%	After	MAR	mean	99.3498	99.9766	99.9442	99.7781
200k OQFE-PLINK	cMAF>=1%	After	MAR	mean_lowCI95	99.2952	99.9709	99.9384	99.7442
200k OQFE-PLINK	cMAF>=1%	After	MAR	mean_highCI95	99.4045	99.9822	99.95	99.812
200k OQFE-PLINK	cMAF>=1%	After	MAR	median	99.886	99.999	100	100
200k OQFE-PLINK	cMAF>=1%	After	MAR	min	0	26.558	56	0.2
200k OQFE-PLINK	cMAF>=1%	After	MAR	max	100	100	100	100
200k OQFE-PLINK	cMAF>=1%	After	MAR	q25	99.618	99.992	100	99.9
200k OQFE-PLINK	cMAF>=1%	After	MAR	q75	99.975	100	100	100
200k OQFE-PLINK	cMAF>=1%	After	referenceNocall_isNegative	variantCount	28894	28894	28889	28894
200k OQFE-PLINK	cMAF>=1%	After	referenceNocall_isNegative	overall	98.2	100	100	99.4
200k OQFE-PLINK	cMAF>=1%	After	referenceNocall_isNegative	mean	98.2651	99.9816	99.9426	99.3591
200k OQFE-PLINK	cMAF>=1%	After	referenceNocall_isNegative	mean_lowCI95	98.1824	99.9763	99.9363	99.3118
200k OQFE-PLINK	cMAF>=1%	After	referenceNocall_isNegative	mean_highCI95	98.3479	99.9869	99.9488	99.4064
200k OQFE-PLINK	cMAF>=1%	After	referenceNocall_isNegative	median	99.8	100	100	100
200k OQFE-PLINK	cMAF>=1%	After	referenceNocall_isNegative	min	0	26.6	52.9	0.2
200k OQFE-PLINK	cMAF>=1%	After	referenceNocall_isNegative	max	100	100	100	100
200k OQFE-PLINK	cMAF>=1%	After	referenceNocall_isNegative	q25	99.3	100	100	99.9
200k OQFE-PLINK	cMAF>=1%	After	referenceNocall_isNegative	q75	100	100	100	100
200k OQFE-PLINK	cMAF>=1%	After	referenceNocall_isPositive	variantCount	28894	28894	28893	28894
200k OQFE-PLINK	cMAF>=1%	After	referenceNocall_isPositive	overall	99.4	99	97.1	99.8
200k OQFE-PLINK	cMAF>=1%	After	referenceNocall_isPositive	mean	99.4414	99.0533	97.0284	99.7993
200k OQFE-PLINK	cMAF>=1%	After	referenceNocall_isPositive	mean_lowCI95	99.3977	98.9947	96.8899	99.7682
200k OQFE-PLINK	cMAF>=1%	After	referenceNocall_isPositive	mean_highCI95	99.4852	99.1119	97.1669	99.8305
200k OQFE-PLINK	cMAF>=1%	After	referenceNocall_isPositive	median	99.9	100	100	100
200k OQFE-PLINK	cMAF>=1%	After	referenceNocall_isPositive	min	0	2.2	3.3	0.2
200k OQFE-PLINK	cMAF>=1%	After	referenceNocall_isPositive	max	100	100	100	100
200k OQFE-PLINK	cMAF>=1%	After	referenceNocall_isPositive	q25	99.6	100	99.8	99.9
200k OQFE-PLINK	cMAF>=1%	After	referenceNocall_isPositive	q75	100	100	100	100

## Sheet: S2 Table B
S2 Table. Summary of UK Biobank Axiom array performance versus whole exome sequencing before and after applying RHA. B. Percentage of true positive heterozygotes retained after RHA application.
Reference	Dataset	percent TP hets retained
50k FE-VCF	All exome variants	>99.9%
50k FE-VCF	cMAF 0%-0.001%	0.996
50k FE-VCF	cMAF 0.001%-0.005%	0.997
50k FE-VCF	cMAF 0.005%-0.01%	0.997
50k FE-VCF	cMAF 0.01%-1%	>99.9%
50k FE-VCF	cMAF>=1%	1
200k OQFE-PLINK	All exome variants	>99.9%
200k OQFE-PLINK	cMAF 0%-0.001%	0.996
200k OQFE-PLINK	cMAF 0.001%-0.005%	0.998
200k OQFE-PLINK	cMAF 0.005%-0.01%	0.997
200k OQFE-PLINK	cMAF 0.01%-1%	>99.9%
200k OQFE-PLINK	cMAF>=1%	1
