# Supplementary material for: Novel genotyping algorithms for rare variants significantly improve the accuracy of Applied Biosystems™ Axiom™ array genotyping calls: Retrospective evaluation of UK Biobank array data
Source: PLoS One. 2022 Nov 17;17(11):e0277680. doi: 10.1371/journal.pone.0277680 (PMC9671364; doi:10.1371/journal.pone.0277680)
Supplement: S3 Table — (XLSX) [file pone.0277680.s004.xlsx]

## Sheet: S3 Table
S3 Table. Comparison of UK Biobank Axiom array performance using the 50k FE-VCF data as reference to the performance on the same samples using the 200k OQFE-PLINK data as reference.
A considerable fraction of genotypes is missing from the 50k FE-VCF whole exome sequencing dataset with missing genotypes enriched for cases corresponding to positive genotypes on the array. On the other hand, the 200k OQFE-PLINK whole exome sequencing dataset, which contains among its 200k samples the 45,895 samples of the 50k FE-VCF dataset, suffers from this problem to a much smaller extent. P…
Dataset	Before or After Application of RHA	Adjustment for missing reference (50k FE-VCF only)	property	ppv ( 50k FE-VCF)	ppv (200k OQFE-PLINK on 50k samples)	npv (50k FE-VCF)	npv (200k OQFE-PLINK on 50k samples)	sensitivity (50k FE-VCF)	sensitivity (200k OQFE-PLINK on 50k samples)	specificity (50k FE-VCF)	specificity (200k OQFE-PLINK on 50k samples)
All exome variants	Before	none	variantCount	78887	79251	83349	83350	77352	77897	83349	83350
All exome variants	Before	none	overall	99	99.3	100	100	99.5	99.7	99.9	99.9
All exome variants	Before	none	mean	91.4016	91.578	99.9609	99.9679	95.8304	95.9065	99.8379	99.9206
All exome variants	Before	none	mean_lowCI95	91.2393	91.4191	99.9531	99.9625	95.6995	95.7767	99.8174	99.9099
All exome variants	Before	none	mean_highCI95	91.564	91.7369	99.9686	99.9733	95.9613	96.0363	99.8583	99.9312
All exome variants	Before	none	median	99.776	99.729	100	100	100	100	99.996	99.996
All exome variants	Before	none	min	0	0	7.747	11.555	0	0	0.219	0.195
All exome variants	Before	none	max	100	100	100	100	100	100	100	100
All exome variants	Before	none	q25	97.436	97.375	99.998	100	99.981	99.996	99.984	99.984
All exome variants	Before	none	q75	100	100	100	100	100	100	100	100
All exome variants	Before	MAR	variantCount	78887	79251	83349	83350	76156	77897	78887	83350
All exome variants	Before	MAR	overall	99	99.3	100	100	100	99.7	99.9	99.9
All exome variants	Before	MAR	mean	91.4016	91.578	99.9609	99.9679	97.339	95.9065	99.7696	99.9206
All exome variants	Before	MAR	mean_lowCI95	91.2393	91.4191	99.9531	99.9625	97.2375	95.7767	99.7425	99.9099
All exome variants	Before	MAR	mean_highCI95	91.564	91.7369	99.9686	99.9733	97.4405	96.0363	99.7967	99.9312
All exome variants	Before	MAR	median	99.776	99.729	100	100	100	100	100	99.996
All exome variants	Before	MAR	min	0	0	7.747	11.555	0	0	0.2	0.195
All exome variants	Before	MAR	max	100	100	100	100	100	100	100	100
All exome variants	Before	MAR	q25	97.436	97.375	99.998	100	100	99.996	100	99.984
All exome variants	Before	MAR	q75	100	100	100	100	100	100	100	100
All exome variants	Before	referenceNocall_isNegative	variantCount	79341	79251	83349	83350	77352	77897	83349	83350
All exome variants	Before	referenceNocall_isNegative	overall	85.8	99.3	100	100	99.5	99.7	98.7	99.9
All exome variants	Before	referenceNocall_isNegative	mean	84.7749	91.578	99.9662	99.9679	95.8326	95.9065	98.5545	99.9206
All exome variants	Before	referenceNocall_isNegative	mean_lowCI95	84.5728	91.4191	99.9588	99.9625	95.7017	95.7767	98.5033	99.9099
All exome variants	Before	referenceNocall_isNegative	mean_highCI95	84.9771	91.7369	99.9735	99.9733	95.9635	96.0363	98.6057	99.9312
All exome variants	Before	referenceNocall_isNegative	median	98.9	99.729	100	100	100	100	100	99.996
All exome variants	Before	referenceNocall_isNegative	min	0	0	7.7	11.555	0	0	0.2	0.195
All exome variants	Before	referenceNocall_isNegative	max	100	100	100	100	100	100	100	100
All exome variants	Before	referenceNocall_isNegative	q25	88.7	97.375	100	100	100	99.996	100	99.984
All exome variants	Before	referenceNocall_isNegative	q75	100	100	100	100	100	100	100	100
All exome variants	Before	referenceNocall_isPositive	variantCount	79341	79251	83349	83350	81397	77897	83349	83350
All exome variants	Before	referenceNocall_isPositive	overall	99.1	99.3	93.9	100	59.9	99.7	99.9	99.9
All exome variants	Before	referenceNocall_isPositive	mean	92.0639	91.578	93.2311	99.9679	68.552	95.9065	99.8429	99.9206
All exome variants	Before	referenceNocall_isPositive	mean_lowCI95	91.9099	91.4191	93.1023	99.9625	68.2711	95.7767	99.8224	99.9099
All exome variants	Before	referenceNocall_isPositive	mean_highCI95	92.2179	91.7369	93.3599	99.9733	68.833	96.0363	99.8634	99.9312
All exome variants	Before	referenceNocall_isPositive	median	99.8	99.729	100	100	97.8	100	100	99.996
All exome variants	Before	referenceNocall_isPositive	min	0	0	0	11.555	0	0	0.2	0.195
All exome variants	Before	referenceNocall_isPositive	max	100	100	100	100	100	100	100	100
All exome variants	Before	referenceNocall_isPositive	q25	97.7	97.375	99.1	100	22.3	99.996	100	99.984
All exome variants	Before	referenceNocall_isPositive	q75	100	100	100	100	100	100	100	100
All exome variants	After	none	variantCount	76562	76878	83349	83350	77351	77896	83349	83350
All exome variants	After	none	overall	99	99.3	100	100	99.5	99.7	99.9	99.9
All exome variants	After	none	mean	95.7742	96.0511	99.9609	99.9679	95.8264	95.9023	99.8383	99.921
All exome variants	After	none	mean_lowCI95	95.6667	95.951	99.9531	99.9625	95.6955	95.7724	99.8178	99.9104
All exome variants	After	none	mean_highCI95	95.8818	96.1513	99.9686	99.9733	95.9574	96.0322	99.8588	99.9316
All exome variants	After	none	median	99.888	99.866	100	100	100	100	99.998	99.998
All exome variants	After	none	min	0	0	7.747	11.555	0	0	0.219	0.195
All exome variants	After	none	max	100	100	100	100	100	100	100	100
All exome variants	After	none	q25	98.611	98.565	99.998	100	99.981	99.996	99.985	99.985
All exome variants	After	none	q75	100	100	100	100	100	100	100	100
All exome variants	After	MAR	variantCount	76562	76878	83349	83350	75593	77896	76562	83350
All exome variants	After	MAR	overall	99	99.3	100	100	100	99.7	99.9	99.9
All exome variants	After	MAR	mean	95.7742	96.0511	99.9609	99.9679	98.0628	95.9023	99.7627	99.921
All exome variants	After	MAR	mean_lowCI95	95.6667	95.951	99.9531	99.9625	97.98	95.7724	99.7348	99.9104
All exome variants	After	MAR	mean_highCI95	95.8818	96.1513	99.9686	99.9733	98.1455	96.0322	99.7906	99.9316
All exome variants	After	MAR	median	99.888	99.866	100	100	100	100	100	99.998
All exome variants	After	MAR	min	0	0	7.747	11.555	0	0	0.2	0.195
All exome variants	After	MAR	max	100	100	100	100	100	100	100	100
All exome variants	After	MAR	q25	98.611	98.565	99.998	100	100	99.996	100	99.985
All exome variants	After	MAR	q75	100	100	100	100	100	100	100	100
All exome variants	After	referenceNocall_isNegative	variantCount	77125	76878	83349	83350	77351	77896	83349	83350
All exome variants	After	referenceNocall_isNegative	overall	85.8	99.3	100	100	99.5	99.7	98.7	99.9
All exome variants	After	referenceNocall_isNegative	mean	88.6993	96.0511	99.9662	99.9679	95.8287	95.9023	98.5545	99.921
All exome variants	After	referenceNocall_isNegative	mean_lowCI95	88.5246	95.951	99.9588	99.9625	95.6977	95.7724	98.5033	99.9104
All exome variants	After	referenceNocall_isNegative	mean_highCI95	88.874	96.1513	99.9735	99.9733	95.9597	96.0322	98.6057	99.9316
All exome variants	After	referenceNocall_isNegative	median	99.4	99.866	100	100	100	100	100	99.998
All exome variants	After	referenceNocall_isNegative	min	0	0	7.7	11.555	0	0	0.2	0.195
All exome variants	After	referenceNocall_isNegative	max	100	100	100	100	100	100	100	100
All exome variants	After	referenceNocall_isNegative	q25	93.8	98.565	100	100	100	99.996	100	99.985
All exome variants	After	referenceNocall_isNegative	q75	100	100	100	100	100	100	100	100
All exome variants	After	referenceNocall_isPositive	variantCount	77125	76878	83349	83350	81397	77896	83349	83350
All exome variants	After	referenceNocall_isPositive	overall	99.1	99.3	93.9	100	59.9	99.7	99.9	99.9
All exome variants	After	referenceNocall_isPositive	mean	96.3339	96.0511	93.2311	99.9679	68.5477	95.9023	99.843	99.921
All exome variants	After	referenceNocall_isPositive	mean_lowCI95	96.2379	95.951	93.1023	99.9625	68.2667	95.7724	99.8225	99.9104
All exome variants	After	referenceNocall_isPositive	mean_highCI95	96.4299	96.1513	93.3599	99.9733	68.8287	96.0322	99.8634	99.9316
All exome variants	After	referenceNocall_isPositive	median	99.9	99.866	100	100	97.8	100	100	99.998
All exome variants	After	referenceNocall_isPositive	min	0	0	0	11.555	0	0	0.2	0.195
All exome variants	After	referenceNocall_isPositive	max	100	100	100	100	100	100	100	100
All exome variants	After	referenceNocall_isPositive	q25	98.8	98.565	99.1	100	22.3	99.996	100	99.985
All exome variants	After	referenceNocall_isPositive	q75	100	100	100	100	100	100	100	100
cMAF 0%-0.001%	Before	none	variantCount	1469	1515	4068	4068	1828	1867	4068	4068
cMAF 0%-0.001%	Before	none	overall	37.5	37.3	99.7	99.8	0.1	0.2	100	100
cMAF 0%-0.001%	Before	none	mean	37.2578	37.0396	99.7077	99.7543	29.5998	29.98	99.9994	99.9994
cMAF 0%-0.001%	Before	none	mean_lowCI95	34.8862	34.706	99.6121	99.6816	27.5266	27.9174	99.9994	99.9994
cMAF 0%-0.001%	Before	none	mean_highCI95	39.6293	39.3732	99.8032	99.8269	31.673	32.0426	99.9994	99.9994
cMAF 0%-0.001%	Before	none	median	0	0	100	100	0	0	100	100
cMAF 0%-0.001%	Before	none	min	0	0	16.764	30.952	0	0	99.987	99.991
cMAF 0%-0.001%	Before	none	max	100	100	100	100	100	100	100	100
cMAF 0%-0.001%	Before	none	q25	0	0	99.995	99.993	0	0	100	100
cMAF 0%-0.001%	Before	none	q75	100	100	100	100	100	100	100	100
cMAF 0%-0.001%	Before	MAR	variantCount	1469	1515	4068	4068	886	1867	1469	4068
cMAF 0%-0.001%	Before	MAR	overall	37.5	37.3	99.7	99.8	0.1	0.2	100	100
cMAF 0%-0.001%	Before	MAR	mean	37.2578	37.0396	99.7077	99.7543	61.051	29.98	100	99.9994
cMAF 0%-0.001%	Before	MAR	mean_lowCI95	34.8862	34.706	99.6121	99.6816	57.8935	27.9174	100	99.9994
cMAF 0%-0.001%	Before	MAR	mean_highCI95	39.6293	39.3732	99.8032	99.8269	64.2085	32.0426	100	99.9994
cMAF 0%-0.001%	Before	MAR	median	0	0	100	100	100	0	100	100
cMAF 0%-0.001%	Before	MAR	min	0	0	16.764	30.952	0	0	100	99.991
cMAF 0%-0.001%	Before	MAR	max	100	100	100	100	100	100	100	100
cMAF 0%-0.001%	Before	MAR	q25	0	0	99.995	99.993	0	0	100	100
cMAF 0%-0.001%	Before	MAR	q75	100	100	100	100	100	100	100	100
cMAF 0%-0.001%	Before	referenceNocall_isNegative	variantCount	1527	1515	4068	4068	1828	1867	4068	4068
cMAF 0%-0.001%	Before	referenceNocall_isNegative	overall	35.9	37.3	99.7	99.8	0.1	0.2	100	100
cMAF 0%-0.001%	Before	referenceNocall_isNegative	mean	35.5914	37.0396	99.7279	99.7543	29.5997	29.98	100	99.9994
cMAF 0%-0.001%	Before	referenceNocall_isNegative	mean_lowCI95	33.2921	34.706	99.6367	99.6816	27.5265	27.9174	100	99.9994
cMAF 0%-0.001%	Before	referenceNocall_isNegative	mean_highCI95	37.8907	39.3732	99.8191	99.8269	31.6729	32.0426	100	99.9994
cMAF 0%-0.001%	Before	referenceNocall_isNegative	median	0	0	100	100	0	0	100	100
cMAF 0%-0.001%	Before	referenceNocall_isNegative	min	0	0	17.1	30.952	0	0	100	99.991
cMAF 0%-0.001%	Before	referenceNocall_isNegative	max	100	100	100	100	100	100	100	100
cMAF 0%-0.001%	Before	referenceNocall_isNegative	q25	0	0	100	99.993	0	0	100	100
cMAF 0%-0.001%	Before	referenceNocall_isNegative	q75	100	100	100	100	100	100	100	100
cMAF 0%-0.001%	Before	referenceNocall_isPositive	variantCount	1527	1515	4068	4068	3266	1867	4068	4068
cMAF 0%-0.001%	Before	referenceNocall_isPositive	overall	40.2	37.3	95.5	99.8	0	0.2	100	100
cMAF 0%-0.001%	Before	referenceNocall_isPositive	mean	39.9682	37.0396	95.3933	99.7543	8.64587	29.98	100	99.9994
cMAF 0%-0.001%	Before	referenceNocall_isPositive	mean_lowCI95	37.6135	34.706	94.9795	99.6816	7.73984	27.9174	100	99.9994
cMAF 0%-0.001%	Before	referenceNocall_isPositive	mean_highCI95	42.3229	39.3732	95.8071	99.8269	9.55189	32.0426	100	99.9994
cMAF 0%-0.001%	Before	referenceNocall_isPositive	median	0	0	100	100	0	0	100	100
cMAF 0%-0.001%	Before	referenceNocall_isPositive	min	0	0	0.2	30.952	0	0	100	99.991
cMAF 0%-0.001%	Before	referenceNocall_isPositive	max	100	100	100	100	100	100	100	100
cMAF 0%-0.001%	Before	referenceNocall_isPositive	q25	0	0	98.8	99.993	0	0	100	100
cMAF 0%-0.001%	Before	referenceNocall_isPositive	q75	100	100	100	100	0	100	100	100
cMAF 0.001%-0.005%	Before	none	variantCount	7391	7520	9032	9032	5990	6080	9032	9032
cMAF 0.001%-0.005%	Before	none	overall	62.4	62.2	99.9	99.9	2.7	4.9	100	100
cMAF 0.001%-0.005%	Before	none	mean	59.281	59.0423	99.8878	99.9343	82.5296	83.366	99.9982	99.9982
cMAF 0.001%-0.005%	Before	none	mean_lowCI95	58.2996	58.0728	99.8399	99.9052	81.6042	82.4581	99.9982	99.9982
cMAF 0.001%-0.005%	Before	none	mean_highCI95	60.2625	60.0118	99.9357	99.9635	83.4551	84.2738	99.9983	99.9983
cMAF 0.001%-0.005%	Before	none	median	75	69.048	100	100	100	100	100	100
cMAF 0.001%-0.005%	Before	none	min	0	0	7.747	11.555	0	0	99.944	99.948
cMAF 0.001%-0.005%	Before	none	max	100	100	100	100	100	100	100	100
cMAF 0.001%-0.005%	Before	none	q25	0	0	100	100	100	100	99.998	99.998
cMAF 0.001%-0.005%	Before	none	q75	100	100	100	100	100	100	100	100
cMAF 0.001%-0.005%	Before	MAR	variantCount	7391	7520	9032	9032	5743	6080	7391	9032
cMAF 0.001%-0.005%	Before	MAR	overall	62.4	62.2	99.9	99.9	3	4.9	100	100
cMAF 0.001%-0.005%	Before	MAR	mean	59.281	59.0423	99.8878	99.9343	86.0616	83.366	100	99.9982
cMAF 0.001%-0.005%	Before	MAR	mean_lowCI95	58.2996	58.0728	99.8399	99.9052	85.208	82.4581	100	99.9982
cMAF 0.001%-0.005%	Before	MAR	mean_highCI95	60.2625	60.0118	99.9357	99.9635	86.9152	84.2738	100	99.9983
cMAF 0.001%-0.005%	Before	MAR	median	75	69.048	100	100	100	100	100	100
cMAF 0.001%-0.005%	Before	MAR	min	0	0	7.747	11.555	0	0	99.9	99.948
cMAF 0.001%-0.005%	Before	MAR	max	100	100	100	100	100	100	100	100
cMAF 0.001%-0.005%	Before	MAR	q25	0	0	100	100	100	100	100	99.998
cMAF 0.001%-0.005%	Before	MAR	q75	100	100	100	100	100	100	100	100
cMAF 0.001%-0.005%	Before	referenceNocall_isNegative	variantCount	7582	7520	9032	9032	5990	6080	9032	9032
cMAF 0.001%-0.005%	Before	referenceNocall_isNegative	overall	59.2	62.2	99.9	99.9	2.7	4.9	100	100
cMAF 0.001%-0.005%	Before	referenceNocall_isNegative	mean	56.1055	59.0423	99.8947	99.9343	82.5297	83.366	100	99.9982
cMAF 0.001%-0.005%	Before	referenceNocall_isNegative	mean_lowCI95	55.1386	58.0728	99.8474	99.9052	81.6042	82.4581	100	99.9982
cMAF 0.001%-0.005%	Before	referenceNocall_isNegative	mean_highCI95	57.0723	60.0118	99.942	99.9635	83.4551	84.2738	100	99.9983
cMAF 0.001%-0.005%	Before	referenceNocall_isNegative	median	66.7	69.048	100	100	100	100	100	100
cMAF 0.001%-0.005%	Before	referenceNocall_isNegative	min	0	0	7.7	11.555	0	0	99.9	99.948
cMAF 0.001%-0.005%	Before	referenceNocall_isNegative	max	100	100	100	100	100	100	100	100
cMAF 0.001%-0.005%	Before	referenceNocall_isNegative	q25	0	0	100	100	100	100	100	99.998
cMAF 0.001%-0.005%	Before	referenceNocall_isNegative	q75	100	100	100	100	100	100	100	100
cMAF 0.001%-0.005%	Before	referenceNocall_isPositive	variantCount	7582	7520	9032	9032	7957	6080	9032	9032
cMAF 0.001%-0.005%	Before	referenceNocall_isPositive	overall	64.4	62.2	96.3	99.9	0.1	4.9	100	100
cMAF 0.001%-0.005%	Before	referenceNocall_isPositive	mean	61.2677	59.0423	96.0845	99.9343	32.2573	83.366	100	99.9982
cMAF 0.001%-0.005%	Before	referenceNocall_isPositive	mean_lowCI95	60.3136	58.0728	95.8248	99.9052	31.3225	82.4581	100	99.9982
cMAF 0.001%-0.005%	Before	referenceNocall_isPositive	mean_highCI95	62.2219	60.0118	96.3443	99.9635	33.1922	84.2738	100	99.9983
cMAF 0.001%-0.005%	Before	referenceNocall_isPositive	median	75	69.048	100	100	1.2	100	100	100
cMAF 0.001%-0.005%	Before	referenceNocall_isPositive	min	0	0	0.2	11.555	0	0	99.9	99.948
cMAF 0.001%-0.005%	Before	referenceNocall_isPositive	max	100	100	100	100	100	100	100	100
cMAF 0.001%-0.005%	Before	referenceNocall_isPositive	q25	0	0	99.4	100	0	100	100	99.998
cMAF 0.001%-0.005%	Before	referenceNocall_isPositive	q75	100	100	100	100	83.3	100	100	100
cMAF 0.005%-0.01%	Before	none	variantCount	3752	3785	3810	3810	3592	3629	3810	3810
cMAF 0.005%-0.01%	Before	none	overall	80.8	80.6	99.9	100	17	36.4	100	100
cMAF 0.005%-0.01%	Before	none	mean	79.9704	79.8455	99.9363	99.9718	93.0513	93.275	99.9973	99.9972
cMAF 0.005%-0.01%	Before	none	mean_lowCI95	79.0307	78.9161	99.8779	99.9443	92.3288	92.5616	99.9971	99.9971
cMAF 0.005%-0.01%	Before	none	mean_highCI95	80.9102	80.775	99.9948	99.9993	93.7738	93.9884	99.9974	99.9974
cMAF 0.005%-0.01%	Before	none	median	100	100	100	100	100	100	100	100
cMAF 0.005%-0.01%	Before	none	min	0	0	19.09	48.001	0	0	99.954	99.954
cMAF 0.005%-0.01%	Before	none	max	100	100	100	100	100	100	100	100
cMAF 0.005%-0.01%	Before	none	q25	70	70	100	100	100	100	99.996	99.996
cMAF 0.005%-0.01%	Before	none	q75	100	100	100	100	100	100	100	100
cMAF 0.005%-0.01%	Before	MAR	variantCount	3752	3785	3810	3810	3587	3629	3752	3810
cMAF 0.005%-0.01%	Before	MAR	overall	80.8	80.6	99.9	100	10.7	36.4	100	100
cMAF 0.005%-0.01%	Before	MAR	mean	79.9704	79.8455	99.9363	99.9718	93.1889	93.275	100	99.9972
cMAF 0.005%-0.01%	Before	MAR	mean_lowCI95	79.0307	78.9161	99.8779	99.9443	92.4751	92.5616	100	99.9971
cMAF 0.005%-0.01%	Before	MAR	mean_highCI95	80.9102	80.775	99.9948	99.9993	93.9027	93.9884	100	99.9974
cMAF 0.005%-0.01%	Before	MAR	median	100	100	100	100	100	100	100	100
cMAF 0.005%-0.01%	Before	MAR	min	0	0	19.09	48.001	0	0	100	99.954
cMAF 0.005%-0.01%	Before	MAR	max	100	100	100	100	100	100	100	100
cMAF 0.005%-0.01%	Before	MAR	q25	70	70	100	100	100	100	100	99.996
cMAF 0.005%-0.01%	Before	MAR	q75	100	100	100	100	100	100	100	100
cMAF 0.005%-0.01%	Before	referenceNocall_isNegative	variantCount	3801	3785	3810	3810	3592	3629	3810	3810
cMAF 0.005%-0.01%	Before	referenceNocall_isNegative	overall	76	80.6	99.9	100	17	36.4	100	100
cMAF 0.005%-0.01%	Before	referenceNocall_isNegative	mean	75.3541	79.8455	99.9454	99.9718	93.0514	93.275	100	99.9972
cMAF 0.005%-0.01%	Before	referenceNocall_isNegative	mean_lowCI95	74.3564	78.9161	99.8972	99.9443	92.3289	92.5616	100	99.9971
cMAF 0.005%-0.01%	Before	referenceNocall_isNegative	mean_highCI95	76.3517	80.775	99.9936	99.9993	93.7739	93.9884	100	99.9974
cMAF 0.005%-0.01%	Before	referenceNocall_isNegative	median	87.5	100	100	100	100	100	100	100
cMAF 0.005%-0.01%	Before	referenceNocall_isNegative	min	0	0	36.8	48.001	0	0	100	99.954
cMAF 0.005%-0.01%	Before	referenceNocall_isNegative	max	100	100	100	100	100	100	100	100
cMAF 0.005%-0.01%	Before	referenceNocall_isNegative	q25	60	70	100	100	100	100	100	99.996
cMAF 0.005%-0.01%	Before	referenceNocall_isNegative	q75	100	100	100	100	100	100	100	100
cMAF 0.005%-0.01%	Before	referenceNocall_isPositive	variantCount	3801	3785	3810	3810	3764	3629	3810	3810
cMAF 0.005%-0.01%	Before	referenceNocall_isPositive	overall	82	80.6	95.7	100	0.3	36.4	100	100
cMAF 0.005%-0.01%	Before	referenceNocall_isPositive	mean	81.3149	79.8455	95.569	99.9718	49.1086	93.275	100	99.9972
cMAF 0.005%-0.01%	Before	referenceNocall_isPositive	mean_lowCI95	80.4266	78.9161	95.1442	99.9443	47.7004	92.5616	100	99.9971
cMAF 0.005%-0.01%	Before	referenceNocall_isPositive	mean_highCI95	82.2031	80.775	95.9939	99.9993	50.5168	93.9884	100	99.9974
cMAF 0.005%-0.01%	Before	referenceNocall_isPositive	median	100	100	100	100	50	100	100	100
cMAF 0.005%-0.01%	Before	referenceNocall_isPositive	min	0	0	0.2	48.001	0	0	100	99.954
cMAF 0.005%-0.01%	Before	referenceNocall_isPositive	max	100	100	100	100	100	100	100	100
cMAF 0.005%-0.01%	Before	referenceNocall_isPositive	q25	71.4	70	99.2	100	0.8	100	100	99.996
cMAF 0.005%-0.01%	Before	referenceNocall_isPositive	q75	100	100	100	100	100	100	100	100
cMAF 0.01%-1%	Before	none	variantCount	38672	38771	38779	38780	38503	38674	38779	38780
cMAF 0.01%-1%	Before	none	overall	98	98	100	100	98.1	98.4	100	100
cMAF 0.01%-1%	Before	none	mean	95.5134	95.6561	99.992	99.9935	98.3731	98.4306	99.9916	99.992
cMAF 0.01%-1%	Before	none	mean_lowCI95	95.3925	95.5422	99.9892	99.9913	98.2796	98.3388	99.9913	99.9917
cMAF 0.01%-1%	Before	none	mean_highCI95	95.6344	95.77	99.9948	99.9958	98.4666	98.5225	99.9919	99.9922
cMAF 0.01%-1%	Before	none	median	99.2	99.176	100	100	100	100	99.998	99.998
cMAF 0.01%-1%	Before	none	min	0	0	57.959	68.372	0	0	98.173	98.172
cMAF 0.01%-1%	Before	none	max	100	100	100	100	100	100	100	100
cMAF 0.01%-1%	Before	none	q25	96.429	96.429	100	100	100	100	99.991	99.991
cMAF 0.01%-1%	Before	none	q75	100	100	100	100	100	100	100	100
cMAF 0.01%-1%	Before	MAR	variantCount	38672	38771	38779	38780	38501	38674	38672	38780
cMAF 0.01%-1%	Before	MAR	overall	98	98	100	100	100	98.4	100	100
cMAF 0.01%-1%	Before	MAR	mean	95.5134	95.6561	99.992	99.9935	98.3823	98.4306	99.9961	99.992
cMAF 0.01%-1%	Before	MAR	mean_lowCI95	95.3925	95.5422	99.9892	99.9913	98.2891	98.3388	99.9957	99.9917
cMAF 0.01%-1%	Before	MAR	mean_highCI95	95.6344	95.77	99.9948	99.9958	98.4755	98.5225	99.9965	99.9922
cMAF 0.01%-1%	Before	MAR	median	99.2	99.176	100	100	100	100	100	99.998
cMAF 0.01%-1%	Before	MAR	min	0	0	57.959	68.372	0	0	98.2	98.172
cMAF 0.01%-1%	Before	MAR	max	100	100	100	100	100	100	100	100
cMAF 0.01%-1%	Before	MAR	q25	96.429	96.429	100	100	100	100	100	99.991
cMAF 0.01%-1%	Before	MAR	q75	100	100	100	100	100	100	100	100
cMAF 0.01%-1%	Before	referenceNocall_isNegative	variantCount	38771	38771	38779	38780	38503	38674	38779	38780
cMAF 0.01%-1%	Before	referenceNocall_isNegative	overall	94.5	98	100	100	98.1	98.4	100	100
cMAF 0.01%-1%	Before	referenceNocall_isNegative	mean	92.5476	95.6561	99.9935	99.9935	98.3733	98.4306	99.9832	99.992
cMAF 0.01%-1%	Before	referenceNocall_isNegative	mean_lowCI95	92.3834	95.5422	99.991	99.9913	98.2798	98.3388	99.9822	99.9917
cMAF 0.01%-1%	Before	referenceNocall_isNegative	mean_highCI95	92.7118	95.77	99.9959	99.9958	98.4668	98.5225	99.9842	99.9922
cMAF 0.01%-1%	Before	referenceNocall_isNegative	median	98.5	99.176	100	100	100	100	100	99.998
cMAF 0.01%-1%	Before	referenceNocall_isNegative	min	0	0	61.4	68.372	0	0	97.9	98.172
cMAF 0.01%-1%	Before	referenceNocall_isNegative	max	100	100	100	100	100	100	100	100
cMAF 0.01%-1%	Before	referenceNocall_isNegative	q25	93.8	96.429	100	100	100	100	100	99.991
cMAF 0.01%-1%	Before	referenceNocall_isNegative	q75	100	100	100	100	100	100	100	100
cMAF 0.01%-1%	Before	referenceNocall_isPositive	variantCount	38771	38771	38779	38780	38755	38674	38779	38780
cMAF 0.01%-1%	Before	referenceNocall_isPositive	overall	98.1	98	96.9	100	11.2	98.4	100	100
cMAF 0.01%-1%	Before	referenceNocall_isPositive	mean	95.9434	95.6561	96.7885	99.9935	73.2244	98.4306	99.9966	99.992
cMAF 0.01%-1%	Before	referenceNocall_isPositive	mean_lowCI95	95.8363	95.5422	96.6723	99.9913	72.8441	98.3388	99.9963	99.9917
cMAF 0.01%-1%	Before	referenceNocall_isPositive	mean_highCI95	96.0505	95.77	96.9048	99.9958	73.6047	98.5225	99.9969	99.9922
cMAF 0.01%-1%	Before	referenceNocall_isPositive	median	99.2	99.176	100	100	98.1	100	100	99.998
cMAF 0.01%-1%	Before	referenceNocall_isPositive	min	0	0	0.2	68.372	0	0	98.2	98.172
cMAF 0.01%-1%	Before	referenceNocall_isPositive	max	100	100	100	100	100	100	100	100
cMAF 0.01%-1%	Before	referenceNocall_isPositive	q25	96.6	96.429	99.8	100	43.4	100	100	99.991
cMAF 0.01%-1%	Before	referenceNocall_isPositive	q75	100	100	100	100	100	100	100	100
cMAF>=1%	Before	none	variantCount	27603	27660	27660	27660	27439	27647	27660	27660
cMAF>=1%	Before	none	overall	99	99.4	100	100	100	99.9	99.7	99.8
cMAF>=1%	Before	none	mean	98.6769	99.3	99.9817	99.9739	99.9421	99.9309	99.5242	99.7729
cMAF>=1%	Before	none	mean_lowCI95	98.5677	99.2451	99.9773	99.9678	99.937	99.9233	99.4627	99.7409
cMAF>=1%	Before	none	mean_highCI95	98.7861	99.3549	99.986	99.9799	99.9472	99.9384	99.5858	99.8049
cMAF>=1%	Before	none	median	99.894	99.875	99.997	100	99.989	100	99.98	99.978
cMAF>=1%	Before	none	min	0	0	40.467	30.021	62.5	43.43	0.219	0.195
cMAF>=1%	Before	none	max	100	100	100	100	100	100	100	100
cMAF>=1%	Before	none	q25	99.641	99.554	99.988	99.992	99.962	99.972	99.934	99.921
cMAF>=1%	Before	none	q75	99.975	99.976	100	100	100	100	99.993	99.995
cMAF>=1%	Before	MAR	variantCount	27603	27660	27660	27660	27439	27647	27603	27660
cMAF>=1%	Before	MAR	overall	99	99.4	100	100	100	99.9	99.7	99.8
cMAF>=1%	Before	MAR	mean	98.6769	99.3	99.9817	99.9739	99.9497	99.9309	99.3471	99.7729
cMAF>=1%	Before	MAR	mean_lowCI95	98.5677	99.2451	99.9773	99.9678	99.9447	99.9233	99.2699	99.7409
cMAF>=1%	Before	MAR	mean_highCI95	98.7861	99.3549	99.986	99.9799	99.9547	99.9384	99.4242	99.8049
cMAF>=1%	Before	MAR	median	99.894	99.875	99.997	100	100	100	100	99.978
cMAF>=1%	Before	MAR	min	0	0	40.467	30.021	64.4	43.43	0.2	0.195
cMAF>=1%	Before	MAR	max	100	100	100	100	100	100	100	100
cMAF>=1%	Before	MAR	q25	99.641	99.554	99.988	99.992	100	99.972	99.9	99.921
cMAF>=1%	Before	MAR	q75	99.975	99.976	100	100	100	100	100	99.995
cMAF>=1%	Before	referenceNocall_isNegative	variantCount	27660	27660	27660	27660	27439	27647	27660	27660
cMAF>=1%	Before	referenceNocall_isNegative	overall	85.6	99.4	100	100	100	99.9	95.5	99.8
cMAF>=1%	Before	referenceNocall_isNegative	mean	85.7485	99.3	99.9891	99.9739	99.9482	99.9309	95.6676	99.7729
cMAF>=1%	Before	referenceNocall_isNegative	mean_lowCI95	85.4097	99.2451	99.9848	99.9678	99.943	99.9233	95.519	99.7409
cMAF>=1%	Before	referenceNocall_isNegative	mean_highCI95	86.0872	99.3549	99.9935	99.9799	99.9533	99.9384	95.8161	99.8049
cMAF>=1%	Before	referenceNocall_isNegative	median	99.6	99.875	100	100	100	100	99.9	99.978
cMAF>=1%	Before	referenceNocall_isNegative	min	0	0	40.5	30.021	62.5	43.43	0.2	0.195
cMAF>=1%	Before	referenceNocall_isNegative	max	100	100	100	100	100	100	100	100
cMAF>=1%	Before	referenceNocall_isNegative	q25	92.9	99.554	100	99.992	100	99.972	98.7	99.921
cMAF>=1%	Before	referenceNocall_isNegative	q75	99.9	99.976	100	100	100	100	100	99.995
cMAF>=1%	Before	referenceNocall_isPositive	variantCount	27660	27660	27660	27660	27655	27647	27660	27660
cMAF>=1%	Before	referenceNocall_isPositive	overall	99.1	99.4	86.7	100	71.1	99.9	99.7	99.8
cMAF>=1%	Before	referenceNocall_isPositive	mean	99.4207	99.3	86.6718	99.9739	82.1682	99.9309	99.5314	99.7729
cMAF>=1%	Before	referenceNocall_isPositive	mean_lowCI95	99.3671	99.2451	86.3544	99.9678	81.8067	99.9233	99.4699	99.7409
cMAF>=1%	Before	referenceNocall_isPositive	mean_highCI95	99.4743	99.3549	86.9892	99.9799	82.5297	99.9384	99.5929	99.8049
cMAF>=1%	Before	referenceNocall_isPositive	median	99.9	99.875	99.9	100	99.8	100	100	99.978
cMAF>=1%	Before	referenceNocall_isPositive	min	0	0	0	30.021	2.1	43.43	0.2	0.195
cMAF>=1%	Before	referenceNocall_isPositive	max	100	100	100	100	100	100	100	100
cMAF>=1%	Before	referenceNocall_isPositive	q25	99.7	99.554	92.4	99.992	78.3	99.972	99.9	99.921
cMAF>=1%	Before	referenceNocall_isPositive	q75	100	99.976	100	100	100	100	100	99.995
cMAF 0%-0.001%	After	none	variantCount	717	724	4068	4068	1828	1867	4068	4068
cMAF 0%-0.001%	After	none	overall	83.7	85.4	99.7	99.8	0.1	0.2	100	100
cMAF 0%-0.001%	After	none	mean	83.3798	84.7836	99.7077	99.7543	29.5995	29.9799	99.9999	99.9999
cMAF 0%-0.001%	After	none	mean_lowCI95	80.6903	82.2035	99.6121	99.6816	27.5263	27.9173	99.9999	99.9999
cMAF 0%-0.001%	After	none	mean_highCI95	86.0693	87.3637	99.8032	99.8269	31.6727	32.0425	99.9999	100
cMAF 0%-0.001%	After	none	median	100	100	100	100	0	0	100	100
cMAF 0%-0.001%	After	none	min	0	0	16.764	30.952	0	0	99.987	99.995
cMAF 0%-0.001%	After	none	max	100	100	100	100	100	100	100	100
cMAF 0%-0.001%	After	none	q25	100	100	99.995	99.993	0	0	100	100
cMAF 0%-0.001%	After	none	q75	100	100	100	100	100	100	100	100
cMAF 0%-0.001%	After	MAR	variantCount	717	724	4068	4068	653	1867	717	4068
cMAF 0%-0.001%	After	MAR	overall	83.7	85.4	99.7	99.8	0.1	0.2	100	100
cMAF 0%-0.001%	After	MAR	mean	83.3798	84.7836	99.7077	99.7543	82.8346	29.9799	100	99.9999
cMAF 0%-0.001%	After	MAR	mean_lowCI95	80.6903	82.2035	99.6121	99.6816	80.0543	27.9173	100	99.9999
cMAF 0%-0.001%	After	MAR	mean_highCI95	86.0693	87.3637	99.8032	99.8269	85.6149	32.0425	100	100
cMAF 0%-0.001%	After	MAR	median	100	100	100	100	100	0	100	100
cMAF 0%-0.001%	After	MAR	min	0	0	16.764	30.952	0	0	100	99.995
cMAF 0%-0.001%	After	MAR	max	100	100	100	100	100	100	100	100
cMAF 0%-0.001%	After	MAR	q25	100	100	99.995	99.993	100	0	100	100
cMAF 0%-0.001%	After	MAR	q75	100	100	100	100	100	100	100	100
cMAF 0%-0.001%	After	referenceNocall_isNegative	variantCount	783	724	4068	4068	1828	1867	4068	4068
cMAF 0%-0.001%	After	referenceNocall_isNegative	overall	76.5	85.4	99.7	99.8	0.1	0.2	100	100
cMAF 0%-0.001%	After	referenceNocall_isNegative	mean	75.777	84.7836	99.7279	99.7543	29.5995	29.9799	100	99.9999
cMAF 0%-0.001%	After	referenceNocall_isNegative	mean_lowCI95	72.8263	82.2035	99.6367	99.6816	27.5263	27.9173	100	99.9999
cMAF 0%-0.001%	After	referenceNocall_isNegative	mean_highCI95	78.7277	87.3637	99.8191	99.8269	31.6727	32.0425	100	100
cMAF 0%-0.001%	After	referenceNocall_isNegative	median	100	100	100	100	0	0	100	100
cMAF 0%-0.001%	After	referenceNocall_isNegative	min	0	0	17.1	30.952	0	0	100	99.995
cMAF 0%-0.001%	After	referenceNocall_isNegative	max	100	100	100	100	100	100	100	100
cMAF 0%-0.001%	After	referenceNocall_isNegative	q25	50	100	100	99.993	0	0	100	100
cMAF 0%-0.001%	After	referenceNocall_isNegative	q75	100	100	100	100	100	100	100	100
cMAF 0%-0.001%	After	referenceNocall_isPositive	variantCount	783	724	4068	4068	3266	1867	4068	4068
cMAF 0%-0.001%	After	referenceNocall_isPositive	overall	85.5	85.4	95.5	99.8	0	0.2	100	100
cMAF 0%-0.001%	After	referenceNocall_isPositive	mean	84.9086	84.7836	95.3933	99.7543	8.64587	29.9799	100	99.9999
cMAF 0%-0.001%	After	referenceNocall_isPositive	mean_lowCI95	82.4399	82.2035	94.9795	99.6816	7.73984	27.9173	100	99.9999
cMAF 0%-0.001%	After	referenceNocall_isPositive	mean_highCI95	87.3772	87.3637	95.8071	99.8269	9.55189	32.0425	100	100
cMAF 0%-0.001%	After	referenceNocall_isPositive	median	100	100	100	100	0	0	100	100
cMAF 0%-0.001%	After	referenceNocall_isPositive	min	0	0	0.2	30.952	0	0	100	99.995
cMAF 0%-0.001%	After	referenceNocall_isPositive	max	100	100	100	100	100	100	100	100
cMAF 0%-0.001%	After	referenceNocall_isPositive	q25	100	100	98.8	99.993	0	0	100	100
cMAF 0%-0.001%	After	referenceNocall_isPositive	q75	100	100	100	100	0	100	100	100
cMAF 0.001%-0.005%	After	none	variantCount	5885	5997	9032	9032	5989	6079	9032	9032
cMAF 0.001%-0.005%	After	none	overall	87.9	87.9	99.9	99.9	2.7	4.9	100	100
cMAF 0.001%-0.005%	After	none	mean	85.2503	85.0948	99.8878	99.9343	82.5121	83.3489	99.9996	99.9996
cMAF 0.001%-0.005%	After	none	mean_lowCI95	84.426	84.2778	99.8399	99.9052	81.5859	82.4402	99.9996	99.9996
cMAF 0.001%-0.005%	After	none	mean_highCI95	86.0746	85.9118	99.9357	99.9635	83.4384	84.2575	99.9996	99.9996
cMAF 0.001%-0.005%	After	none	median	100	100	100	100	100	100	100	100
cMAF 0.001%-0.005%	After	none	min	0	0	7.747	11.555	0	0	99.944	99.948
cMAF 0.001%-0.005%	After	none	max	100	100	100	100	100	100	100	100
cMAF 0.001%-0.005%	After	none	q25	100	100	100	100	100	100	100	100
cMAF 0.001%-0.005%	After	none	q75	100	100	100	100	100	100	100	100
cMAF 0.001%-0.005%	After	MAR	variantCount	5885	5997	9032	9032	5427	6079	5885	9032
cMAF 0.001%-0.005%	After	MAR	overall	87.9	87.9	99.9	99.9	3	4.9	100	100
cMAF 0.001%-0.005%	After	MAR	mean	85.2503	85.0948	99.8878	99.9343	91.0561	83.3489	100	99.9996
cMAF 0.001%-0.005%	After	MAR	mean_lowCI95	84.426	84.2778	99.8399	99.9052	90.3529	82.4402	99.9999	99.9996
cMAF 0.001%-0.005%	After	MAR	mean_highCI95	86.0746	85.9118	99.9357	99.9635	91.7592	84.2575	100	99.9996
cMAF 0.001%-0.005%	After	MAR	median	100	100	100	100	100	100	100	100
cMAF 0.001%-0.005%	After	MAR	min	0	0	7.747	11.555	0	0	99.9	99.948
cMAF 0.001%-0.005%	After	MAR	max	100	100	100	100	100	100	100	100
cMAF 0.001%-0.005%	After	MAR	q25	100	100	100	100	100	100	100	100
cMAF 0.001%-0.005%	After	MAR	q75	100	100	100	100	100	100	100	100
cMAF 0.001%-0.005%	After	referenceNocall_isNegative	variantCount	6159	5997	9032	9032	5989	6079	9032	9032
cMAF 0.001%-0.005%	After	referenceNocall_isNegative	overall	81.8	87.9	99.9	99.9	2.7	4.9	100	100
cMAF 0.001%-0.005%	After	referenceNocall_isNegative	mean	78.9838	85.0948	99.8947	99.9343	82.5122	83.3489	100	99.9996
cMAF 0.001%-0.005%	After	referenceNocall_isNegative	mean_lowCI95	78.0724	84.2778	99.8474	99.9052	81.5859	82.4402	100	99.9996
cMAF 0.001%-0.005%	After	referenceNocall_isNegative	mean_highCI95	79.8952	85.9118	99.942	99.9635	83.4384	84.2575	100	99.9996
cMAF 0.001%-0.005%	After	referenceNocall_isNegative	median	100	100	100	100	100	100	100	100
cMAF 0.001%-0.005%	After	referenceNocall_isNegative	min	0	0	7.7	11.555	0	0	99.9	99.948
cMAF 0.001%-0.005%	After	referenceNocall_isNegative	max	100	100	100	100	100	100	100	100
cMAF 0.001%-0.005%	After	referenceNocall_isNegative	q25	66.7	100	100	100	100	100	100	100
cMAF 0.001%-0.005%	After	referenceNocall_isNegative	q75	100	100	100	100	100	100	100	100
cMAF 0.001%-0.005%	After	referenceNocall_isPositive	variantCount	6159	5997	9032	9032	7957	6079	9032	9032
cMAF 0.001%-0.005%	After	referenceNocall_isPositive	overall	89	87.9	96.3	99.9	0.1	4.9	100	100
cMAF 0.001%-0.005%	After	referenceNocall_isPositive	mean	86.265	85.0948	96.0845	99.9343	32.2468	83.3489	100	99.9996
cMAF 0.001%-0.005%	After	referenceNocall_isPositive	mean_lowCI95	85.4887	84.2778	95.8248	99.9052	31.3118	82.4402	100	99.9996
cMAF 0.001%-0.005%	After	referenceNocall_isPositive	mean_highCI95	87.0413	85.9118	96.3443	99.9635	33.1817	84.2575	100	99.9996
cMAF 0.001%-0.005%	After	referenceNocall_isPositive	median	100	100	100	100	1.2	100	100	100
cMAF 0.001%-0.005%	After	referenceNocall_isPositive	min	0	0	0.2	11.555	0	0	99.9	99.948
cMAF 0.001%-0.005%	After	referenceNocall_isPositive	max	100	100	100	100	100	100	100	100
cMAF 0.001%-0.005%	After	referenceNocall_isPositive	q25	100	100	99.4	100	0	100	100	100
cMAF 0.001%-0.005%	After	referenceNocall_isPositive	q75	100	100	100	100	83.3	100	100	100
cMAF 0.005%-0.01%	After	none	variantCount	3695	3732	3810	3810	3592	3629	3810	3810
cMAF 0.005%-0.01%	After	none	overall	91.4	91.3	99.9	100	16.9	36.4	100	100
cMAF 0.005%-0.01%	After	none	mean	88.8364	88.7506	99.9363	99.9718	93.0323	93.2563	99.9989	99.9989
cMAF 0.005%-0.01%	After	none	mean_lowCI95	88.0414	87.9651	99.8779	99.9443	92.308	92.5411	99.9988	99.9988
cMAF 0.005%-0.01%	After	none	mean_highCI95	89.6314	89.5361	99.9948	99.9993	93.7566	93.9715	99.999	99.999
cMAF 0.005%-0.01%	After	none	median	100	100	100	100	100	100	100	100
cMAF 0.005%-0.01%	After	none	min	0	0	19.09	48.001	0	0	99.964	99.963
cMAF 0.005%-0.01%	After	none	max	100	100	100	100	100	100	100	100
cMAF 0.005%-0.01%	After	none	q25	90.909	90	100	100	100	100	100	99.998
cMAF 0.005%-0.01%	After	none	q75	100	100	100	100	100	100	100	100
cMAF 0.005%-0.01%	After	MAR	variantCount	3695	3732	3810	3810	3575	3629	3695	3810
cMAF 0.005%-0.01%	After	MAR	overall	91.4	91.3	99.9	100	10.7	36.4	100	100
cMAF 0.005%-0.01%	After	MAR	mean	88.8364	88.7506	99.9363	99.9718	93.5226	93.2563	100	99.9989
cMAF 0.005%-0.01%	After	MAR	mean_lowCI95	88.0414	87.9651	99.8779	99.9443	92.829	92.5411	100	99.9988
cMAF 0.005%-0.01%	After	MAR	mean_highCI95	89.6314	89.5361	99.9948	99.9993	94.2161	93.9715	100	99.999
cMAF 0.005%-0.01%	After	MAR	median	100	100	100	100	100	100	100	100
cMAF 0.005%-0.01%	After	MAR	min	0	0	19.09	48.001	0	0	100	99.963
cMAF 0.005%-0.01%	After	MAR	max	100	100	100	100	100	100	100	100
cMAF 0.005%-0.01%	After	MAR	q25	90.909	90	100	100	100	100	100	99.998
cMAF 0.005%-0.01%	After	MAR	q75	100	100	100	100	100	100	100	100
cMAF 0.005%-0.01%	After	referenceNocall_isNegative	variantCount	3755	3732	3810	3810	3592	3629	3810	3810
cMAF 0.005%-0.01%	After	referenceNocall_isNegative	overall	85.5	91.3	99.9	100	16.9	36.4	100	100
cMAF 0.005%-0.01%	After	referenceNocall_isNegative	mean	83.1601	88.7506	99.9454	99.9718	93.0324	93.2563	100	99.9989
cMAF 0.005%-0.01%	After	referenceNocall_isNegative	mean_lowCI95	82.2355	87.9651	99.8972	99.9443	92.3081	92.5411	100	99.9988
cMAF 0.005%-0.01%	After	referenceNocall_isNegative	mean_highCI95	84.0847	89.5361	99.9936	99.9993	93.7567	93.9715	100	99.999
cMAF 0.005%-0.01%	After	referenceNocall_isNegative	median	100	100	100	100	100	100	100	100
cMAF 0.005%-0.01%	After	referenceNocall_isNegative	min	0	0	36.8	48.001	0	0	100	99.963
cMAF 0.005%-0.01%	After	referenceNocall_isNegative	max	100	100	100	100	100	100	100	100
cMAF 0.005%-0.01%	After	referenceNocall_isNegative	q25	75	90	100	100	100	100	100	99.998
cMAF 0.005%-0.01%	After	referenceNocall_isNegative	q75	100	100	100	100	100	100	100	100
cMAF 0.005%-0.01%	After	referenceNocall_isPositive	variantCount	3755	3732	3810	3810	3764	3629	3810	3810
cMAF 0.005%-0.01%	After	referenceNocall_isPositive	overall	92.2	91.3	95.7	100	0.3	36.4	100	100
cMAF 0.005%-0.01%	After	referenceNocall_isPositive	mean	89.7896	88.7506	95.569	99.9718	49.0879	93.2563	100	99.9989
cMAF 0.005%-0.01%	After	referenceNocall_isPositive	mean_lowCI95	89.0503	87.9651	95.1442	99.9443	47.6797	92.5411	100	99.9988
cMAF 0.005%-0.01%	After	referenceNocall_isPositive	mean_highCI95	90.5288	89.5361	95.9939	99.9993	50.4961	93.9715	100	99.999
cMAF 0.005%-0.01%	After	referenceNocall_isPositive	median	100	100	100	100	50	100	100	100
cMAF 0.005%-0.01%	After	referenceNocall_isPositive	min	0	0	0.2	48.001	0	0	100	99.963
cMAF 0.005%-0.01%	After	referenceNocall_isPositive	max	100	100	100	100	100	100	100	100
cMAF 0.005%-0.01%	After	referenceNocall_isPositive	q25	92.6	90	99.2	100	0.775	100	100	99.998
cMAF 0.005%-0.01%	After	referenceNocall_isPositive	q75	100	100	100	100	100	100	100	100
cMAF 0.01%-1%	After	none	variantCount	38662	38765	38779	38780	38503	38674	38779	38780
cMAF 0.01%-1%	After	none	overall	98.1	98.1	100	100	98.1	98.4	100	100
cMAF 0.01%-1%	After	none	mean	96.1967	96.3412	99.992	99.9935	98.3693	98.4264	99.992	99.9924
cMAF 0.01%-1%	After	none	mean_lowCI95	96.0861	96.2384	99.9892	99.9913	98.2757	98.3343	99.9917	99.9921
cMAF 0.01%-1%	After	none	mean_highCI95	96.3073	96.444	99.9948	99.9958	98.463	98.5185	99.9923	99.9926
cMAF 0.01%-1%	After	none	median	99.396	99.378	100	100	100	100	99.998	99.998
cMAF 0.01%-1%	After	none	min	0	0	57.959	68.372	0	0	98.173	98.172
cMAF 0.01%-1%	After	none	max	100	100	100	100	100	100	100	100
cMAF 0.01%-1%	After	none	q25	97.015	97	100	100	100	100	99.993	99.993
cMAF 0.01%-1%	After	none	q75	100	100	100	100	100	100	100	100
cMAF 0.01%-1%	After	MAR	variantCount	38662	38765	38779	38780	38499	38674	38662	38780
cMAF 0.01%-1%	After	MAR	overall	98.1	98.1	100	100	100	98.4	100	100
cMAF 0.01%-1%	After	MAR	mean	96.1967	96.3412	99.992	99.9935	98.3855	98.4264	99.9962	99.9924
cMAF 0.01%-1%	After	MAR	mean_lowCI95	96.0861	96.2384	99.9892	99.9913	98.2925	98.3343	99.9958	99.9921
cMAF 0.01%-1%	After	MAR	mean_highCI95	96.3073	96.444	99.9948	99.9958	98.4785	98.5185	99.9966	99.9926
cMAF 0.01%-1%	After	MAR	median	99.396	99.378	100	100	100	100	100	99.998
cMAF 0.01%-1%	After	MAR	min	0	0	57.959	68.372	0	0	98.2	98.172
cMAF 0.01%-1%	After	MAR	max	100	100	100	100	100	100	100	100
cMAF 0.01%-1%	After	MAR	q25	97.015	97	100	100	100	100	100	99.993
cMAF 0.01%-1%	After	MAR	q75	100	100	100	100	100	100	100	100
cMAF 0.01%-1%	After	referenceNocall_isNegative	variantCount	38768	38765	38779	38780	38503	38674	38779	38780
cMAF 0.01%-1%	After	referenceNocall_isNegative	overall	94.6	98.1	100	100	98.1	98.4	100	100
cMAF 0.01%-1%	After	referenceNocall_isNegative	mean	93.1456	96.3412	99.9935	99.9935	98.3695	98.4264	99.9834	99.9924
cMAF 0.01%-1%	After	referenceNocall_isNegative	mean_lowCI95	92.9869	96.2384	99.991	99.9913	98.2758	98.3343	99.9824	99.9921
cMAF 0.01%-1%	After	referenceNocall_isNegative	mean_highCI95	93.3042	96.444	99.9959	99.9958	98.4632	98.5185	99.9844	99.9926
cMAF 0.01%-1%	After	referenceNocall_isNegative	median	98.7	99.378	100	100	100	100	100	99.998
cMAF 0.01%-1%	After	referenceNocall_isNegative	min	0	0	61.4	68.372	0	0	97.9	98.172
cMAF 0.01%-1%	After	referenceNocall_isNegative	max	100	100	100	100	100	100	100	100
cMAF 0.01%-1%	After	referenceNocall_isNegative	q25	94.6	97	100	100	100	100	100	99.993
cMAF 0.01%-1%	After	referenceNocall_isNegative	q75	100	100	100	100	100	100	100	100
cMAF 0.01%-1%	After	referenceNocall_isPositive	variantCount	38768	38765	38779	38780	38755	38674	38779	38780
cMAF 0.01%-1%	After	referenceNocall_isPositive	overall	98.2	98.1	96.9	100	11.2	98.4	100	100
cMAF 0.01%-1%	After	referenceNocall_isPositive	mean	96.5958	96.3412	96.7885	99.9935	73.2195	98.4264	99.9967	99.9924
cMAF 0.01%-1%	After	referenceNocall_isPositive	mean_lowCI95	96.4996	96.2384	96.6723	99.9913	72.8392	98.3343	99.9964	99.9921
cMAF 0.01%-1%	After	referenceNocall_isPositive	mean_highCI95	96.6919	96.444	96.9048	99.9958	73.5998	98.5185	99.997	99.9926
cMAF 0.01%-1%	After	referenceNocall_isPositive	median	99.4	99.378	100	100	98.1	100	100	99.998
cMAF 0.01%-1%	After	referenceNocall_isPositive	min	0	0	0.2	68.372	0	0	98.2	98.172
cMAF 0.01%-1%	After	referenceNocall_isPositive	max	100	100	100	100	100	100	100	100
cMAF 0.01%-1%	After	referenceNocall_isPositive	q25	97.1	97	99.8	100	43.35	100	100	99.993
cMAF 0.01%-1%	After	referenceNocall_isPositive	q75	100	100	100	100	100	100	100	100
cMAF>=1%	After	none	variantCount	27603	27660	27660	27660	27439	27647	27660	27660
cMAF>=1%	After	none	overall	99	99.4	100	100	100	99.9	99.7	99.8
cMAF>=1%	After	none	mean	98.6769	99.3	99.9817	99.9739	99.9421	99.9309	99.5242	99.7729
cMAF>=1%	After	none	mean_lowCI95	98.5677	99.2451	99.9773	99.9678	99.937	99.9233	99.4627	99.7409
cMAF>=1%	After	none	mean_highCI95	98.7861	99.3549	99.986	99.9799	99.9472	99.9384	99.5858	99.8049
cMAF>=1%	After	none	median	99.894	99.875	99.997	100	99.989	100	99.98	99.978
cMAF>=1%	After	none	min	0	0	40.467	30.021	62.5	43.43	0.219	0.195
cMAF>=1%	After	none	max	100	100	100	100	100	100	100	100
cMAF>=1%	After	none	q25	99.641	99.554	99.988	99.992	99.962	99.972	99.934	99.921
cMAF>=1%	After	none	q75	99.975	99.976	100	100	100	100	99.993	99.995
cMAF>=1%	After	MAR	variantCount	27603	27660	27660	27660	27439	27647	27603	27660
cMAF>=1%	After	MAR	overall	99	99.4	100	100	100	99.9	99.7	99.8
cMAF>=1%	After	MAR	mean	98.6769	99.3	99.9817	99.9739	99.9497	99.9309	99.3471	99.7729
cMAF>=1%	After	MAR	mean_lowCI95	98.5677	99.2451	99.9773	99.9678	99.9447	99.9233	99.2699	99.7409
cMAF>=1%	After	MAR	mean_highCI95	98.7861	99.3549	99.986	99.9799	99.9547	99.9384	99.4242	99.8049
cMAF>=1%	After	MAR	median	99.894	99.875	99.997	100	100	100	100	99.978
cMAF>=1%	After	MAR	min	0	0	40.467	30.021	64.4	43.43	0.2	0.195
cMAF>=1%	After	MAR	max	100	100	100	100	100	100	100	100
cMAF>=1%	After	MAR	q25	99.641	99.554	99.988	99.992	100	99.972	99.9	99.921
cMAF>=1%	After	MAR	q75	99.975	99.976	100	100	100	100	100	99.995
cMAF>=1%	After	referenceNocall_isNegative	variantCount	27660	27660	27660	27660	27439	27647	27660	27660
cMAF>=1%	After	referenceNocall_isNegative	overall	85.6	99.4	100	100	100	99.9	95.5	99.8
cMAF>=1%	After	referenceNocall_isNegative	mean	85.7485	99.3	99.9891	99.9739	99.9482	99.9309	95.6676	99.7729
cMAF>=1%	After	referenceNocall_isNegative	mean_lowCI95	85.4097	99.2451	99.9848	99.9678	99.943	99.9233	95.519	99.7409
cMAF>=1%	After	referenceNocall_isNegative	mean_highCI95	86.0872	99.3549	99.9935	99.9799	99.9533	99.9384	95.8161	99.8049
cMAF>=1%	After	referenceNocall_isNegative	median	99.6	99.875	100	100	100	100	99.9	99.978
cMAF>=1%	After	referenceNocall_isNegative	min	0	0	40.5	30.021	62.5	43.43	0.2	0.195
cMAF>=1%	After	referenceNocall_isNegative	max	100	100	100	100	100	100	100	100
cMAF>=1%	After	referenceNocall_isNegative	q25	92.9	99.554	100	99.992	100	99.972	98.7	99.921
cMAF>=1%	After	referenceNocall_isNegative	q75	99.9	99.976	100	100	100	100	100	99.995
cMAF>=1%	After	referenceNocall_isPositive	variantCount	27660	27660	27660	27660	27655	27647	27660	27660
cMAF>=1%	After	referenceNocall_isPositive	overall	99.1	99.4	86.7	100	71.1	99.9	99.7	99.8
cMAF>=1%	After	referenceNocall_isPositive	mean	99.4207	99.3	86.6718	99.9739	82.1682	99.9309	99.5314	99.7729
cMAF>=1%	After	referenceNocall_isPositive	mean_lowCI95	99.3671	99.2451	86.3544	99.9678	81.8067	99.9233	99.4699	99.7409
cMAF>=1%	After	referenceNocall_isPositive	mean_highCI95	99.4743	99.3549	86.9892	99.9799	82.5297	99.9384	99.5929	99.8049
cMAF>=1%	After	referenceNocall_isPositive	median	99.9	99.875	99.9	100	99.8	100	100	99.978
cMAF>=1%	After	referenceNocall_isPositive	min	0	0	0	30.021	2.1	43.43	0.2	0.195
cMAF>=1%	After	referenceNocall_isPositive	max	100	100	100	100	100	100	100	100
cMAF>=1%	After	referenceNocall_isPositive	q25	99.7	99.554	92.4	99.992	78.3	99.972	99.9	99.921
cMAF>=1%	After	referenceNocall_isPositive	q75	100	99.976	100	100	100	100	100	99.995
