# Supplementary material for: Novel genotyping algorithms for rare variants significantly improve the accuracy of Applied Biosystems™ Axiom™ array genotyping calls: Retrospective evaluation of UK Biobank array data
Source: PLoS One. 2022 Nov 17;17(11):e0277680. doi: 10.1371/journal.pone.0277680 (PMC9671364; doi:10.1371/journal.pone.0277680)
Supplement: S4 Table — (XLSX) [file pone.0277680.s005.xlsx]

## Sheet: S4 Table A
S4 Table. Summary of UK BiLEVE Axiom array performance versus whole exome sequencing before and after applying RHA. A. Positive predictive value, negative predictive value, sensitivity, and specificity.
Performance is assessed versus two whole exome sequencing references – 50k FE-VCF (4,041 samples) and 200k OQFE-PLINK (5,008 samples) via four metrics: positive predictive value, negative predictive value, sensitivity and specificity. Each metric is summarized over all variants as well as over the cMAF ranges discussed in the main text and the analysis was performed both before and after the appl…
Reference	Dataset	Before or After Application of RHA	Property	Positive predictive value	Negative predictive value	sensitivity	specificity
50k FE-VCF	All exome variants	Before	variantCount	66421	88346	63323	88348
50k FE-VCF	All exome variants	Before	overall	98.8	100	99.4	99.9
50k FE-VCF	All exome variants	Before	mean	90.1179	99.9543	96.3265	99.8332
50k FE-VCF	All exome variants	Before	mean_lowCI95	89.9117	99.9461	96.1868	99.8134
50k FE-VCF	All exome variants	Before	mean_highCI95	90.324	99.9626	96.4663	99.853
50k FE-VCF	All exome variants	Before	median	100	100	100	100
50k FE-VCF	All exome variants	Before	min	0	6.464	0	0
50k FE-VCF	All exome variants	Before	max	100	100	100	100
50k FE-VCF	All exome variants	Before	q25	98.98	100	100	99.975
50k FE-VCF	All exome variants	Before	q75	100	100	100	100
50k FE-VCF	All exome variants	After	variantCount	62721	88346	63320	88348
50k FE-VCF	All exome variants	After	overall	98.8	100	99.4	99.9
50k FE-VCF	All exome variants	After	mean	95.7238	99.9543	96.3261	99.8349
50k FE-VCF	All exome variants	After	mean_lowCI95	95.5977	99.9461	96.1863	99.8151
50k FE-VCF	All exome variants	After	mean_highCI95	95.85	99.9626	96.4658	99.8546
50k FE-VCF	All exome variants	After	median	100	100	100	100
50k FE-VCF	All exome variants	After	min	0	6.464	0	0
50k FE-VCF	All exome variants	After	max	100	100	100	100
50k FE-VCF	All exome variants	After	q25	99.559	100	100	99.975
50k FE-VCF	All exome variants	After	q75	100	100	100	100
200k OQFE-PLINK	All exome variants	Before	variantCount	68301	80634	67170	80635
200k OQFE-PLINK	All exome variants	Before	overall	99.3	100	99.6	99.9
200k OQFE-PLINK	All exome variants	Before	mean	92.6555	99.9602	96.2058	99.9104
200k OQFE-PLINK	All exome variants	Before	mean_lowCI95	92.4869	99.9537	96.0679	99.8994
200k OQFE-PLINK	All exome variants	Before	mean_highCI95	92.8241	99.9668	96.3438	99.9214
200k OQFE-PLINK	All exome variants	Before	median	100	100	100	100
200k OQFE-PLINK	All exome variants	Before	min	0	8.302	0	0
200k OQFE-PLINK	All exome variants	Before	max	100	100	100	100
200k OQFE-PLINK	All exome variants	Before	q25	98.956	100	100	99.975
200k OQFE-PLINK	All exome variants	Before	q75	100	100	100	100
200k OQFE-PLINK	All exome variants	After	variantCount	65929	80634	67168	80635
200k OQFE-PLINK	All exome variants	After	overall	99.3	100	99.6	99.9
200k OQFE-PLINK	All exome variants	After	mean	96.3759	99.9602	96.2045	99.9115
200k OQFE-PLINK	All exome variants	After	mean_lowCI95	96.2713	99.9537	96.0665	99.9005
200k OQFE-PLINK	All exome variants	After	mean_highCI95	96.4804	99.9668	96.3425	99.9225
200k OQFE-PLINK	All exome variants	After	median	100	100	100	100
200k OQFE-PLINK	All exome variants	After	min	0	8.302	0	0
200k OQFE-PLINK	All exome variants	After	max	100	100	100	100
200k OQFE-PLINK	All exome variants	After	q25	99.348	100	100	99.978
200k OQFE-PLINK	All exome variants	After	q75	100	100	100	100
50k FE-VCF	cMAF 0%-0.001%	Before	variantCount	524	8093	855	8093
50k FE-VCF	cMAF 0%-0.001%	Before	overall	8.2	99.8	0.1	100
50k FE-VCF	cMAF 0%-0.001%	Before	mean	8.58779	99.8163	4.72965	99.9983
50k FE-VCF	cMAF 0%-0.001%	Before	mean_lowCI95	6.20116	99.7596	3.33143	99.9982
50k FE-VCF	cMAF 0%-0.001%	Before	mean_highCI95	10.9744	99.8731	6.12787	99.9985
50k FE-VCF	cMAF 0%-0.001%	Before	median	0	100	0	100
50k FE-VCF	cMAF 0%-0.001%	Before	min	0	13.736	0	99.903
50k FE-VCF	cMAF 0%-0.001%	Before	max	100	100	100	100
50k FE-VCF	cMAF 0%-0.001%	Before	q25	0	100	0	100
50k FE-VCF	cMAF 0%-0.001%	Before	q75	0	100	0	100
50k FE-VCF	cMAF 0.001%-0.005%	Before	variantCount	2847	11223	1023	11223
50k FE-VCF	cMAF 0.001%-0.005%	Before	overall	16.8	99.9	1.3	100
50k FE-VCF	cMAF 0.001%-0.005%	Before	mean	17.6033	99.8908	48.8393	99.9932
50k FE-VCF	cMAF 0.001%-0.005%	Before	mean_lowCI95	16.2223	99.8479	45.8023	99.9929
50k FE-VCF	cMAF 0.001%-0.005%	Before	mean_highCI95	18.9843	99.9338	51.8764	99.9935
50k FE-VCF	cMAF 0.001%-0.005%	Before	median	0	100	12.5	100
50k FE-VCF	cMAF 0.001%-0.005%	Before	min	0	6.464	0	99.862
50k FE-VCF	cMAF 0.001%-0.005%	Before	max	100	100	100	100
50k FE-VCF	cMAF 0.001%-0.005%	Before	q25	0	100	0	100
50k FE-VCF	cMAF 0.001%-0.005%	Before	q75	0	100	100	100
50k FE-VCF	cMAF 0.005%-0.01%	Before	variantCount	1414	3711	873	3711
50k FE-VCF	cMAF 0.005%-0.01%	Before	overall	48.3	99.9	9.3	100
50k FE-VCF	cMAF 0.005%-0.01%	Before	mean	49.2423	99.9174	82.05	99.9928
50k FE-VCF	cMAF 0.005%-0.01%	Before	mean_lowCI95	46.6929	99.8476	79.5244	99.9922
50k FE-VCF	cMAF 0.005%-0.01%	Before	mean_highCI95	51.7917	99.9872	84.5757	99.9933
50k FE-VCF	cMAF 0.005%-0.01%	Before	median	50	100	100	100
50k FE-VCF	cMAF 0.005%-0.01%	Before	min	0	17.831	0	99.825
50k FE-VCF	cMAF 0.005%-0.01%	Before	max	100	100	100	100
50k FE-VCF	cMAF 0.005%-0.01%	Before	q25	0	100	100	100
50k FE-VCF	cMAF 0.005%-0.01%	Before	q75	100	100	100	100
50k FE-VCF	cMAF 0.01%-1%	Before	variantCount	34203	37763	33338	37763
50k FE-VCF	cMAF 0.01%-1%	Before	overall	96.6	100	98.2	100
50k FE-VCF	cMAF 0.01%-1%	Before	mean	92.3136	99.9923	97.5768	99.9858
50k FE-VCF	cMAF 0.01%-1%	Before	mean_lowCI95	92.0873	99.9896	97.431	99.9854
50k FE-VCF	cMAF 0.01%-1%	Before	mean_highCI95	92.54	99.995	97.7226	99.9863
50k FE-VCF	cMAF 0.01%-1%	Before	median	100	100	100	100
50k FE-VCF	cMAF 0.01%-1%	Before	min	0	58.466	0	97.919
50k FE-VCF	cMAF 0.01%-1%	Before	max	100	100	100	100
50k FE-VCF	cMAF 0.01%-1%	Before	q25	97.619	100	100	100
50k FE-VCF	cMAF 0.01%-1%	Before	q75	100	100	100	100
50k FE-VCF	cMAF>=1%	Before	variantCount	27433	27556	27234	27558
50k FE-VCF	cMAF>=1%	Before	overall	98.9	100	99.9	99.6
50k FE-VCF	cMAF>=1%	Before	mean	98.57	99.9738	99.913	99.489
50k FE-VCF	cMAF>=1%	Before	mean_lowCI95	98.4579	99.9696	99.9015	99.4257
50k FE-VCF	cMAF>=1%	Before	mean_highCI95	98.682	99.9779	99.9246	99.5522
50k FE-VCF	cMAF>=1%	Before	median	99.948	100	100	99.974
50k FE-VCF	cMAF>=1%	Before	min	0	44.814	0	0
50k FE-VCF	cMAF>=1%	Before	max	100	100	100	100
50k FE-VCF	cMAF>=1%	Before	q25	99.555	99.974	99.962	99.911
50k FE-VCF	cMAF>=1%	Before	q75	100	100	100	100
50k FE-VCF	cMAF 0%-0.001%	After	variantCount	79	8093	855	8093
50k FE-VCF	cMAF 0%-0.001%	After	overall	55.6	99.8	0.1	100
50k FE-VCF	cMAF 0%-0.001%	After	mean	56.962	99.8163	4.7296	99.9999
50k FE-VCF	cMAF 0%-0.001%	After	mean_lowCI95	45.974	99.7596	3.33138	99.9998
50k FE-VCF	cMAF 0%-0.001%	After	mean_highCI95	67.95	99.8731	6.12782	99.9999
50k FE-VCF	cMAF 0%-0.001%	After	median	100	100	0	100
50k FE-VCF	cMAF 0%-0.001%	After	min	0	13.736	0	99.94
50k FE-VCF	cMAF 0%-0.001%	After	max	100	100	100	100
50k FE-VCF	cMAF 0%-0.001%	After	q25	0	100	0	100
50k FE-VCF	cMAF 0%-0.001%	After	q75	100	100	0	100
50k FE-VCF	cMAF 0.001%-0.005%	After	variantCount	795	11223	1023	11223
50k FE-VCF	cMAF 0.001%-0.005%	After	overall	65.3	99.9	1.3	100
50k FE-VCF	cMAF 0.001%-0.005%	After	mean	65.2516	99.8908	48.8367	99.9993
50k FE-VCF	cMAF 0.001%-0.005%	After	mean_lowCI95	61.9481	99.8479	45.7995	99.9992
50k FE-VCF	cMAF 0.001%-0.005%	After	mean_highCI95	68.555	99.9338	51.8739	99.9994
50k FE-VCF	cMAF 0.001%-0.005%	After	median	100	100	12.5	100
50k FE-VCF	cMAF 0.001%-0.005%	After	min	0	6.464	0	99.865
50k FE-VCF	cMAF 0.001%-0.005%	After	max	100	100	100	100
50k FE-VCF	cMAF 0.001%-0.005%	After	q25	0	100	0	100
50k FE-VCF	cMAF 0.001%-0.005%	After	q75	100	100	100	100
50k FE-VCF	cMAF 0.005%-0.01%	After	variantCount	859	3711	873	3711
50k FE-VCF	cMAF 0.005%-0.01%	After	overall	82.8	99.9	9.3	100
50k FE-VCF	cMAF 0.005%-0.01%	After	mean	83.8128	99.9174	82.05	99.9986
50k FE-VCF	cMAF 0.005%-0.01%	After	mean_lowCI95	81.3876	99.8476	79.5244	99.9983
50k FE-VCF	cMAF 0.005%-0.01%	After	mean_highCI95	86.2381	99.9872	84.5757	99.9988
50k FE-VCF	cMAF 0.005%-0.01%	After	median	100	100	100	100
50k FE-VCF	cMAF 0.005%-0.01%	After	min	0	17.831	0	99.869
50k FE-VCF	cMAF 0.005%-0.01%	After	max	100	100	100	100
50k FE-VCF	cMAF 0.005%-0.01%	After	q25	100	100	100	100
50k FE-VCF	cMAF 0.005%-0.01%	After	q75	100	100	100	100
50k FE-VCF	cMAF 0.01%-1%	After	variantCount	33555	37763	33335	37763
50k FE-VCF	cMAF 0.01%-1%	After	overall	96.9	100	98.2	100
50k FE-VCF	cMAF 0.01%-1%	After	mean	94.5151	99.9923	97.5761	99.987
50k FE-VCF	cMAF 0.01%-1%	After	mean_lowCI95	94.3353	99.9896	97.4303	99.9866
50k FE-VCF	cMAF 0.01%-1%	After	mean_highCI95	94.6949	99.995	97.722	99.9874
50k FE-VCF	cMAF 0.01%-1%	After	median	100	100	100	100
50k FE-VCF	cMAF 0.01%-1%	After	min	0	58.466	0	97.919
50k FE-VCF	cMAF 0.01%-1%	After	max	100	100	100	100
50k FE-VCF	cMAF 0.01%-1%	After	q25	100	100	100	100
50k FE-VCF	cMAF 0.01%-1%	After	q75	100	100	100	100
50k FE-VCF	cMAF>=1%	After	variantCount	27433	27556	27234	27558
50k FE-VCF	cMAF>=1%	After	overall	98.9	100	99.9	99.6
50k FE-VCF	cMAF>=1%	After	mean	98.57	99.9738	99.913	99.489
50k FE-VCF	cMAF>=1%	After	mean_lowCI95	98.4579	99.9696	99.9015	99.4257
50k FE-VCF	cMAF>=1%	After	mean_highCI95	98.682	99.9779	99.9246	99.5522
50k FE-VCF	cMAF>=1%	After	median	99.948	100	100	99.974
50k FE-VCF	cMAF>=1%	After	min	0	44.814	0	0
50k FE-VCF	cMAF>=1%	After	max	100	100	100	100
50k FE-VCF	cMAF>=1%	After	q25	99.555	99.974	99.962	99.911
50k FE-VCF	cMAF>=1%	After	q75	100	100	100	100
200k OQFE-PLINK	cMAF 0%-0.001%	Before	variantCount	263	3204	935	3204
200k OQFE-PLINK	cMAF 0%-0.001%	Before	overall	20.5	99.7	0.1	100
200k OQFE-PLINK	cMAF 0%-0.001%	Before	mean	20.7224	99.6118	5.43201	99.9986
200k OQFE-PLINK	cMAF 0%-0.001%	Before	mean_lowCI95	15.8861	99.5048	4.00281	99.9984
200k OQFE-PLINK	cMAF 0%-0.001%	Before	mean_highCI95	25.5588	99.7188	6.86121	99.9988
200k OQFE-PLINK	cMAF 0%-0.001%	Before	median	0	100	0	100
200k OQFE-PLINK	cMAF 0%-0.001%	Before	min	0	29.359	0	99.94
200k OQFE-PLINK	cMAF 0%-0.001%	Before	max	100	100	100	100
200k OQFE-PLINK	cMAF 0%-0.001%	Before	q25	0	99.98	0	100
200k OQFE-PLINK	cMAF 0%-0.001%	Before	q75	0	100	0	100
200k OQFE-PLINK	cMAF 0.001%-0.005%	Before	variantCount	2082	7125	1206	7125
200k OQFE-PLINK	cMAF 0.001%-0.005%	Before	overall	27.5	99.9	2.4	100
200k OQFE-PLINK	cMAF 0.001%-0.005%	Before	mean	29.5938	99.9029	51.9016	99.9943
200k OQFE-PLINK	cMAF 0.001%-0.005%	Before	mean_lowCI95	27.6735	99.8605	49.1038	99.994
200k OQFE-PLINK	cMAF 0.001%-0.005%	Before	mean_highCI95	31.5141	99.9453	54.6994	99.9946
200k OQFE-PLINK	cMAF 0.001%-0.005%	Before	median	0	100	100	100
200k OQFE-PLINK	cMAF 0.001%-0.005%	Before	min	0	8.302	0	99.839
200k OQFE-PLINK	cMAF 0.001%-0.005%	Before	max	100	100	100	100
200k OQFE-PLINK	cMAF 0.001%-0.005%	Before	q25	0	100	0	100
200k OQFE-PLINK	cMAF 0.001%-0.005%	Before	q75	100	100	100	100
200k OQFE-PLINK	cMAF 0.005%-0.01%	Before	variantCount	1417	3155	1078	3155
200k OQFE-PLINK	cMAF 0.005%-0.01%	Before	overall	58.6	99.9	13.2	100
200k OQFE-PLINK	cMAF 0.005%-0.01%	Before	mean	60.7835	99.9356	82.7743	99.9944
200k OQFE-PLINK	cMAF 0.005%-0.01%	Before	mean_lowCI95	58.3306	99.8806	80.5496	99.9939
200k OQFE-PLINK	cMAF 0.005%-0.01%	Before	mean_highCI95	63.2364	99.9907	84.999	99.9949
200k OQFE-PLINK	cMAF 0.005%-0.01%	Before	median	100	100	100	100
200k OQFE-PLINK	cMAF 0.005%-0.01%	Before	min	0	37.572	0	99.82
200k OQFE-PLINK	cMAF 0.005%-0.01%	Before	max	100	100	100	100
200k OQFE-PLINK	cMAF 0.005%-0.01%	Before	q25	0	100	100	100
200k OQFE-PLINK	cMAF 0.005%-0.01%	Before	q75	100	100	100	100
200k OQFE-PLINK	cMAF 0.01%-1%	Before	variantCount	35817	38429	35255	38429
200k OQFE-PLINK	cMAF 0.01%-1%	Before	overall	96.7	100	98.4	100
200k OQFE-PLINK	cMAF 0.01%-1%	Before	mean	92.8721	99.9932	97.5166	99.9865
200k OQFE-PLINK	cMAF 0.01%-1%	Before	mean_lowCI95	92.6688	99.9907	97.3727	99.9861
200k OQFE-PLINK	cMAF 0.01%-1%	Before	mean_highCI95	93.0755	99.9957	97.6604	99.9869
200k OQFE-PLINK	cMAF 0.01%-1%	Before	median	100	100	100	100
200k OQFE-PLINK	cMAF 0.01%-1%	Before	min	0	67.259	0	97.901
200k OQFE-PLINK	cMAF 0.01%-1%	Before	max	100	100	100	100
200k OQFE-PLINK	cMAF 0.01%-1%	Before	q25	96.875	100	100	99.98
200k OQFE-PLINK	cMAF 0.01%-1%	Before	q75	100	100	100	100
200k OQFE-PLINK	cMAF>=1%	Before	variantCount	28722	28721	28696	28722
200k OQFE-PLINK	cMAF>=1%	Before	overall	99.4	100	99.9	99.8
200k OQFE-PLINK	cMAF>=1%	Before	mean	99.1876	99.9719	99.9197	99.7688
200k OQFE-PLINK	cMAF>=1%	Before	mean_lowCI95	99.1311	99.9663	99.9112	99.738
200k OQFE-PLINK	cMAF>=1%	Before	mean_highCI95	99.2441	99.9776	99.9283	99.7996
200k OQFE-PLINK	cMAF>=1%	Before	median	99.896	100	100	99.976
200k OQFE-PLINK	cMAF>=1%	Before	min	0	29.597	45.476	0
200k OQFE-PLINK	cMAF>=1%	Before	max	100	100	100	100
200k OQFE-PLINK	cMAF>=1%	Before	q25	99.438	100	100	99.896
200k OQFE-PLINK	cMAF>=1%	Before	q75	100	100	100	100
200k OQFE-PLINK	cMAF 0%-0.001%	After	variantCount	68	3204	935	3204
200k OQFE-PLINK	cMAF 0%-0.001%	After	overall	80.3	99.7	0.1	100
200k OQFE-PLINK	cMAF 0%-0.001%	After	mean	82.3529	99.6118	5.43197	99.9999
200k OQFE-PLINK	cMAF 0%-0.001%	After	mean_lowCI95	73.2247	99.5048	4.00277	99.9999
200k OQFE-PLINK	cMAF 0%-0.001%	After	mean_highCI95	91.4812	99.7188	6.86117	100
200k OQFE-PLINK	cMAF 0%-0.001%	After	median	100	100	0	100
200k OQFE-PLINK	cMAF 0%-0.001%	After	min	0	29.359	0	99.94
200k OQFE-PLINK	cMAF 0%-0.001%	After	max	100	100	100	100
200k OQFE-PLINK	cMAF 0%-0.001%	After	q25	100	99.98	0	100
200k OQFE-PLINK	cMAF 0%-0.001%	After	q75	100	100	0	100
200k OQFE-PLINK	cMAF 0.001%-0.005%	After	variantCount	848	7125	1206	7125
200k OQFE-PLINK	cMAF 0.001%-0.005%	After	overall	74.8	99.9	2.4	100
200k OQFE-PLINK	cMAF 0.001%-0.005%	After	mean	76.0908	99.9029	51.8868	99.9993
200k OQFE-PLINK	cMAF 0.001%-0.005%	After	mean_lowCI95	73.2388	99.8605	49.0882	99.9992
200k OQFE-PLINK	cMAF 0.001%-0.005%	After	mean_highCI95	78.9428	99.9453	54.6854	99.9994
200k OQFE-PLINK	cMAF 0.001%-0.005%	After	median	100	100	100	100
200k OQFE-PLINK	cMAF 0.001%-0.005%	After	min	0	8.302	0	99.839
200k OQFE-PLINK	cMAF 0.001%-0.005%	After	max	100	100	100	100
200k OQFE-PLINK	cMAF 0.001%-0.005%	After	q25	100	100	0	100
200k OQFE-PLINK	cMAF 0.001%-0.005%	After	q75	100	100	100	100
200k OQFE-PLINK	cMAF 0.005%-0.01%	After	variantCount	1025	3155	1078	3155
200k OQFE-PLINK	cMAF 0.005%-0.01%	After	overall	85.5	99.9	13.1	100
200k OQFE-PLINK	cMAF 0.005%-0.01%	After	mean	87.358	99.9356	82.774	99.9986
200k OQFE-PLINK	cMAF 0.005%-0.01%	After	mean_lowCI95	85.3853	99.8806	80.5493	99.9984
200k OQFE-PLINK	cMAF 0.005%-0.01%	After	mean_highCI95	89.3306	99.9907	84.9988	99.9989
200k OQFE-PLINK	cMAF 0.005%-0.01%	After	median	100	100	100	100
200k OQFE-PLINK	cMAF 0.005%-0.01%	After	min	0	37.572	0	99.82
200k OQFE-PLINK	cMAF 0.005%-0.01%	After	max	100	100	100	100
200k OQFE-PLINK	cMAF 0.005%-0.01%	After	q25	100	100	100	100
200k OQFE-PLINK	cMAF 0.005%-0.01%	After	q75	100	100	100	100
200k OQFE-PLINK	cMAF 0.01%-1%	After	variantCount	35266	38429	35253	38429
200k OQFE-PLINK	cMAF 0.01%-1%	After	overall	96.9	100	98.4	100
200k OQFE-PLINK	cMAF 0.01%-1%	After	mean	94.8628	99.9932	97.5146	99.9874
200k OQFE-PLINK	cMAF 0.01%-1%	After	mean_lowCI95	94.7031	99.9907	97.3706	99.987
200k OQFE-PLINK	cMAF 0.01%-1%	After	mean_highCI95	95.0225	99.9957	97.6586	99.9878
200k OQFE-PLINK	cMAF 0.01%-1%	After	median	100	100	100	100
200k OQFE-PLINK	cMAF 0.01%-1%	After	min	0	67.259	0	97.901
200k OQFE-PLINK	cMAF 0.01%-1%	After	max	100	100	100	100
200k OQFE-PLINK	cMAF 0.01%-1%	After	q25	97.959	100	100	99.98
200k OQFE-PLINK	cMAF 0.01%-1%	After	q75	100	100	100	100
200k OQFE-PLINK	cMAF>=1%	After	variantCount	28722	28721	28696	28722
200k OQFE-PLINK	cMAF>=1%	After	overall	99.4	100	99.9	99.8
200k OQFE-PLINK	cMAF>=1%	After	mean	99.1876	99.9719	99.9197	99.7688
200k OQFE-PLINK	cMAF>=1%	After	mean_lowCI95	99.1311	99.9663	99.9112	99.738
200k OQFE-PLINK	cMAF>=1%	After	mean_highCI95	99.2441	99.9776	99.9283	99.7996
200k OQFE-PLINK	cMAF>=1%	After	median	99.896	100	100	99.976
200k OQFE-PLINK	cMAF>=1%	After	min	0	29.597	45.476	0
200k OQFE-PLINK	cMAF>=1%	After	max	100	100	100	100
200k OQFE-PLINK	cMAF>=1%	After	q25	99.438	100	100	99.896
200k OQFE-PLINK	cMAF>=1%	After	q75	100	100	100	100

## Sheet: S4 Table B
S4 Table. Summary of UK BiLEVE Axiom array performance versus whole exome sequencing before and after applying RHA. B. Percentage of true positive heterozygotes retained after RHA application.
Reference	Dataset	percent TP hets retained
50k FE-VCF	All exome variants	>99.9%
50k FE-VCF	cMAF 0%-0.001%	0.978
50k FE-VCF	cMAF 0.001%-0.005%	0.997
50k FE-VCF	cMAF 0.005%-0.01%	1
50k FE-VCF	cMAF 0.01%-1%	>99.9%
50k FE-VCF	cMAF>=1%	1
200k OQFE-PLINK	All exome variants	>99.9%
200k OQFE-PLINK	cMAF 0%-0.001%	0.983
200k OQFE-PLINK	cMAF 0.001%-0.005%	0.993
200k OQFE-PLINK	cMAF 0.005%-0.01%	0.998
200k OQFE-PLINK	cMAF 0.01%-1%	>99.9%
200k OQFE-PLINK	cMAF>=1%	1
