# Supplementary material for: Novel genotyping algorithms for rare variants significantly improve the accuracy of Applied Biosystems™ Axiom™ array genotyping calls: Retrospective evaluation of UK Biobank array data
Source: PLoS One. 2022 Nov 17;17(11):e0277680. doi: 10.1371/journal.pone.0277680 (PMC9671364; doi:10.1371/journal.pone.0277680)
Supplement: S7 Table — (XLSX) [file pone.0277680.s008.xlsx]

## Sheet: S7 Table A
S7 Table. Summary of UK Biobank Axiom array performance versus whole exome sequencing before and after applying RHA, restricting to variants polymorphic in sequencing and responsive on the Axiom array. A. Positive predictive value, negative predictive value, sensitivity, and specificity.
Performance is assessed versus 200k OQFE-PLINK (195,447 samples) via four metrics: positive predictive value, negative predictive value, sensitivity and specificity. Each metric is summarized over all variants as well as over the cMAF ranges discussed in the main text and the analysis was performed both before and after the application of RHA. For each performance metric the following properties …
Dataset	Before or After Application of RHA	Property	Positive predictive value	Negative predictive value	sensitivity	specificity
All exome variants	Before	variantCount	84354	84797	83301	84797
All exome variants	Before	overall	99.4	100	99.9	99.9
All exome variants	Before	mean	90.5919	99.9884	96.9239	99.9253
All exome variants	Before	mean_lowCI95	90.4386	99.9863	96.8193	99.9147
All exome variants	Before	mean_highCI95	90.7452	99.9905	97.0286	99.9359
All exome variants	Before	median	99.434	100	100	99.996
All exome variants	Before	min	0	26.558	0	0.226
All exome variants	Before	max	100	100	100	100
All exome variants	Before	q25	96.078	99.999	99.984	99.985
All exome variants	Before	q75	99.946	100	100	99.999
All exome variants	After	variantCount	82861	84797	83299	84797
All exome variants	After	overall	99.4	100	99.9	99.9
All exome variants	After	mean	95.4689	99.9884	96.9191	99.9258
All exome variants	After	mean_lowCI95	95.3683	99.9863	96.8143	99.9151
All exome variants	After	mean_highCI95	95.5694	99.9905	97.0238	99.9364
All exome variants	After	median	99.708	100	100	99.997
All exome variants	After	min	0	26.558	0	0.226
All exome variants	After	max	100	100	100	100
All exome variants	After	q25	98.228	99.999	99.984	99.985
All exome variants	After	q75	99.993	100	100	99.999
cMAF 0%-0.001%	Before	variantCount	2635	3056	2215	3056
cMAF 0%-0.001%	Before	overall	41	100	3.2	100
cMAF 0%-0.001%	Before	mean	40.9173	99.9839	70.0835	99.9992
cMAF 0%-0.001%	Before	mean_lowCI95	39.4169	99.9706	68.2112	99.9991
cMAF 0%-0.001%	Before	mean_highCI95	42.4178	99.9971	71.9558	99.9992
cMAF 0%-0.001%	Before	median	33.333	100	100	99.999
cMAF 0%-0.001%	Before	min	0	85.896	0	99.997
cMAF 0%-0.001%	Before	max	100	100	100	100
cMAF 0%-0.001%	Before	q25	0	100	0	99.999
cMAF 0%-0.001%	Before	q75	75	100	100	100
cMAF 0.001%-0.005%	Before	variantCount	8927	8948	8328	8948
cMAF 0.001%-0.005%	Before	overall	63	100	53.4	100
cMAF 0.001%-0.005%	Before	mean	58.5614	99.9973	87.854	99.9981
cMAF 0.001%-0.005%	Before	mean_lowCI95	57.8038	99.9963	87.1989	99.998
cMAF 0.001%-0.005%	Before	mean_highCI95	59.3189	99.9983	88.5091	99.9981
cMAF 0.001%-0.005%	Before	median	66.667	100	100	99.999
cMAF 0.001%-0.005%	Before	min	0	96.58	0	99.985
cMAF 0.001%-0.005%	Before	max	100	100	100	100
cMAF 0.001%-0.005%	Before	q25	25	100	100	99.997
cMAF 0.001%-0.005%	Before	q75	93.333	100	100	99.999
cMAF 0.005%-0.01%	Before	variantCount	3882	3882	3865	3882
cMAF 0.005%-0.01%	Before	overall	80.8	100	81.4	100
cMAF 0.005%-0.01%	Before	mean	80.019	99.9973	94.3369	99.9972
cMAF 0.005%-0.01%	Before	mean_lowCI95	79.1904	99.9967	93.7322	99.997
cMAF 0.005%-0.01%	Before	mean_highCI95	80.8475	99.998	94.9417	99.9973
cMAF 0.005%-0.01%	Before	median	91.304	100	100	99.999
cMAF 0.005%-0.01%	Before	min	0	99.249	0	99.975
cMAF 0.005%-0.01%	Before	max	100	100	100	100
cMAF 0.005%-0.01%	Before	q25	73.2115	100	100	99.996
cMAF 0.005%-0.01%	Before	q75	100	100	100	100
cMAF 0.01%-1%	Before	variantCount	40016	40017	40004	40017
cMAF 0.01%-1%	Before	overall	98.1	100	98.6	100
cMAF 0.01%-1%	Before	mean	95.7104	99.9944	98.372	99.9922
cMAF 0.01%-1%	Before	mean_lowCI95	95.6025	99.9929	98.2807	99.9919
cMAF 0.01%-1%	Before	mean_highCI95	95.8182	99.9959	98.4632	99.9924
cMAF 0.01%-1%	Before	median	98.9115	100	100	99.997
cMAF 0.01%-1%	Before	min	0	80.519	0	98.133
cMAF 0.01%-1%	Before	max	100	100	100	100
cMAF 0.01%-1%	Before	q25	96.524	100	100	99.993
cMAF 0.01%-1%	Before	q75	99.767	100	100	99.999
cMAF>=1%	Before	variantCount	28894	28894	28889	28894
cMAF>=1%	Before	overall	99.4	100	100	99.8
cMAF>=1%	Before	mean	99.3498	99.9766	99.9375	99.7927
cMAF>=1%	Before	mean_lowCI95	99.2952	99.9709	99.9312	99.7615
cMAF>=1%	Before	mean_highCI95	99.4045	99.9822	99.9437	99.8239
cMAF>=1%	Before	median	99.886	99.999	99.995	99.98
cMAF>=1%	Before	min	0	26.558	52.904	0.226
cMAF>=1%	Before	max	100	100	100	100
cMAF>=1%	Before	q25	99.618	99.992	99.974	99.93
cMAF>=1%	Before	q75	99.975	100	100	99.995
cMAF 0%-0.001%	After	variantCount	1781	3056	2214	3056
cMAF 0%-0.001%	After	overall	87.5	100	3.2	100
cMAF 0%-0.001%	After	mean	86.3592	99.9839	70.055	99.9999
cMAF 0%-0.001%	After	mean_lowCI95	84.9184	99.9706	68.1813	99.9999
cMAF 0%-0.001%	After	mean_highCI95	87.8	99.9971	71.9287	99.9999
cMAF 0%-0.001%	After	median	100	100	100	100
cMAF 0%-0.001%	After	min	0	85.896	0	99.997
cMAF 0%-0.001%	After	max	100	100	100	100
cMAF 0%-0.001%	After	q25	100	100	0	100
cMAF 0%-0.001%	After	q75	100	100	100	100
cMAF 0.001%-0.005%	After	variantCount	8293	8948	8328	8948
cMAF 0.001%-0.005%	After	overall	89	100	53.4	100
cMAF 0.001%-0.005%	After	mean	82.8457	99.9973	87.8424	99.9995
cMAF 0.001%-0.005%	After	mean_lowCI95	82.1911	99.9963	87.1868	99.9995
cMAF 0.001%-0.005%	After	mean_highCI95	83.5003	99.9983	88.498	99.9995
cMAF 0.001%-0.005%	After	median	100	100	100	100
cMAF 0.001%-0.005%	After	min	0	96.58	0	99.99
cMAF 0.001%-0.005%	After	max	100	100	100	100
cMAF 0.001%-0.005%	After	q25	80	100	100	99.999
cMAF 0.001%-0.005%	After	q75	100	100	100	100
cMAF 0.005%-0.01%	After	variantCount	3877	3882	3864	3882
cMAF 0.005%-0.01%	After	overall	91.5	100	81.4	100
cMAF 0.005%-0.01%	After	mean	88.3619	99.9973	94.311	99.9988
cMAF 0.005%-0.01%	After	mean_lowCI95	87.6575	99.9967	93.7042	99.9988
cMAF 0.005%-0.01%	After	mean_highCI95	89.0662	99.998	94.9178	99.9989
cMAF 0.005%-0.01%	After	median	100	100	100	100
cMAF 0.005%-0.01%	After	min	0	99.249	0	99.978
cMAF 0.005%-0.01%	After	max	100	100	100	100
cMAF 0.005%-0.01%	After	q25	88.889	100	100	99.999
cMAF 0.005%-0.01%	After	q75	100	100	100	100
cMAF 0.01%-1%	After	variantCount	40016	40017	40004	40017
cMAF 0.01%-1%	After	overall	98.2	100	98.6	100
cMAF 0.01%-1%	After	mean	96.3767	99.9944	98.3676	99.9926
cMAF 0.01%-1%	After	mean_lowCI95	96.2792	99.9929	98.2761	99.9923
cMAF 0.01%-1%	After	mean_highCI95	96.4742	99.9959	98.4591	99.9928
cMAF 0.01%-1%	After	median	99.097	100	100	99.998
cMAF 0.01%-1%	After	min	0	80.519	0	98.133
cMAF 0.01%-1%	After	max	100	100	100	100
cMAF 0.01%-1%	After	q25	97.107	100	100	99.993
cMAF 0.01%-1%	After	q75	99.853	100	100	99.999
cMAF>=1%	After	variantCount	28894	28894	28889	28894
cMAF>=1%	After	overall	99.4	100	100	99.8
cMAF>=1%	After	mean	99.3498	99.9766	99.9375	99.7927
cMAF>=1%	After	mean_lowCI95	99.2952	99.9709	99.9312	99.7615
cMAF>=1%	After	mean_highCI95	99.4045	99.9822	99.9437	99.8239
cMAF>=1%	After	median	99.886	99.999	99.995	99.98
cMAF>=1%	After	min	0	26.558	52.904	0.226
cMAF>=1%	After	max	100	100	100	100
cMAF>=1%	After	q25	99.618	99.992	99.974	99.93
cMAF>=1%	After	q75	99.975	100	100	99.995

## Sheet: S7 Table B
S7 Table. Summary of UK Biobank Axiom array performance versus whole exome sequencing before and after applying RHA, restricting to variants polymorphic in sequencing and responsive on the Axiom array. B. Percentage of true positive heterozygotes retained after RHA application.
Dataset	percent TP hets retained
All exome variants	>99.9%
cMAF 0%-0.001%	0.999
cMAF 0.001%-0.005%	0.999
cMAF 0.005%-0.01%	0.998
cMAF 0.01%-1%	>99.9%
cMAF>=1%	1
